# Supplementary material for: Estimation of baboon daily travel distances by means of point sampling – the magnitude of underestimation
Source: Primate Biol. 2017 Jul 10;4(2):143–51. doi: 10.5194/pb-4-143-2017 (PMC7041532; doi:10.5194/pb-4-143-2017)
Supplement: The supplement related to this article is available online at: https://doi.org/10.5194/pb-4-143-2017-supplement. [file pb-4-143-supplement.zip]

Archive with 3 entries (3 files):
- pb-4-143-2017-supplement-title-page.pdf
- Sennhenn-Reulen_Supplement_S3.xlsx
- Sennhenn-Reulen_Supplement_S1_S2.docx
