# Supplementary material for: Estimation of baboon daily travel distances by means of point sampling – the magnitude of underestimation
Source: Primate Biol. 2017 Jul 10;4(2):143–51. doi: 10.5194/pb-4-143-2017 (PMC7041532; doi:10.5194/pb-4-143-2017)
Supplement: The supplement related to this article is available online at: https://doi.org/10.5194/pb-4-143-2017-supplement. [file pb-4-143-supplement.zip › Sennhenn-Reulen_Supplement_S3.xlsx]

## Sheet: Tabelle1
num	ID	Date	Time	trial	Easting	Northing	Time s	Length m
1	JKY	2013-09-14 10:15:32	2013-09-14 08:15:32	1	685626	1441548
2	JKY	2013-09-14 10:16:08	2013-09-14 08:16:08	1	685626	1441548	36	0
3	JKY	2013-09-14 10:16:40	2013-09-14 08:16:40	1	685626	1441548	32	0
4	JKY	2013-09-14 10:17:07	2013-09-14 08:17:07	1	685626	1441549	27	1
5	JKY	2013-09-14 10:17:35	2013-09-14 08:17:35	1	685626	1441549	28	0
6	JKY	2013-09-14 10:18:01	2013-09-14 08:18:01	1	685626	1441548	26	1
7	JKY	2013-09-14 10:18:32	2013-09-14 08:18:32	1	685626	1441549	31	1
8	JKY	2013-09-14 10:19:02	2013-09-14 08:19:02	1	685626	1441549	30	0
9	JKY	2013-09-14 10:19:32	2013-09-14 08:19:32	1	685626	1441549	30	0
10	JKY	2013-09-14 10:19:46	2013-09-14 08:19:46	1	685624	1441546	14	3.60555
11	JKY	2013-09-14 10:20:02	2013-09-14 08:20:02	1	685626	1441541	16	5.38516
12	JKY	2013-09-14 10:20:28	2013-09-14 08:20:28	1	685626	1441541	26	0
13	JKY	2013-09-14 10:20:50	2013-09-14 08:20:50	1	685626	1441541	22	0
14	JKY	2013-09-14 10:21:10	2013-09-14 08:21:10	1	685626	1441541	20	0
15	JKY	2013-09-14 10:21:35	2013-09-14 08:21:35	1	685626	1441541	25	0
16	JKY	2013-09-14 10:22:10	2013-09-14 08:22:10	1	685626	1441541	35	0
17	JKY	2013-09-14 10:22:34	2013-09-14 08:22:34	1	685627	1441541	24	1
18	JKY	2013-09-14 10:22:58	2013-09-14 08:22:58	1	685627	1441541	24	0
19	JKY	2013-09-14 10:23:33	2013-09-14 08:23:33	1	685626	1441541	35	1
20	JKY	2013-09-14 10:24:06	2013-09-14 08:24:06	1	685626	1441541	33	0
21	JKY	2013-09-14 10:24:45	2013-09-14 08:24:45	1	685626	1441541	39	0
22	JKY	2013-09-14 10:25:10	2013-09-14 08:25:10	1	685626	1441541	25	0
23	JKY	2013-09-14 10:25:40	2013-09-14 08:25:40	1	685626	1441541	30	0
24	JKY	2013-09-14 10:26:15	2013-09-14 08:26:15	1	685627	1441540	35	1.41421
25	JKY	2013-09-14 10:27:45	2013-09-14 08:27:45	1	685630	1441539	90	3.16228
26	JKY	2013-09-14 10:28:20	2013-09-14 08:28:20	1	685623	1441539	35	7
27	JKY	2013-09-14 10:29:02	2013-09-14 08:29:02	1	685623	1441540	42	1
28	JKY	2013-09-14 10:29:09	2013-09-14 08:29:09	1	685623	1441541	7	1
29	JKY	2013-09-14 10:29:26	2013-09-14 08:29:26	1	685626	1441542	17	3.16228
30	JKY	2013-09-14 10:29:46	2013-09-14 08:29:46	1	685626	1441542	20	0
31	JKY	2013-09-14 10:30:01	2013-09-14 08:30:01	1	685627	1441549	15	7.07107
32	JKY	2013-09-14 10:30:16	2013-09-14 08:30:16	1	685625	1441553	15	4.47214
33	JKY	2013-09-14 10:30:47	2013-09-14 08:30:47	1	685625	1441553	31	0
34	JKY	2013-09-14 10:31:22	2013-09-14 08:31:22	1	685625	1441553	35	0
35	JKY	2013-09-14 10:31:45	2013-09-14 08:31:45	1	685627	1441551	23	2.82843
36	JKY	2013-09-14 10:31:59	2013-09-14 08:31:59	1	685635	1441548	14	8.544
37	JKY	2013-09-14 10:32:14	2013-09-14 08:32:14	1	685632	1441550	15	3.60555
38	JKY	2013-09-14 10:32:29	2013-09-14 08:32:29	1	685623	1441549	15	9.05539
39	JKY	2013-09-14 10:32:47	2013-09-14 08:32:47	1	685622	1441550	18	1.41421
40	JKY	2013-09-14 10:33:20	2013-09-14 08:33:20	1	685622	1441550	33	0
41	JKY	2013-09-14 10:34:00	2013-09-14 08:34:00	1	685622	1441550	40	0
42	JKY	2013-09-14 10:34:37	2013-09-14 08:34:37	1	685622	1441550	37	0
43	JKY	2013-09-14 10:35:13	2013-09-14 08:35:13	1	685622	1441550	36	0
44	JKY	2013-09-14 10:35:47	2013-09-14 08:35:47	1	685622	1441550	34	0
45	JKY	2013-09-14 10:36:22	2013-09-14 08:36:22	1	685622	1441550	35	0
46	JKY	2013-09-14 10:36:45	2013-09-14 08:36:45	1	685622	1441550	23	0
47	JKY	2013-09-14 10:37:19	2013-09-14 08:37:19	1	685621	1441550	34	1
48	JKY	2013-09-14 10:37:49	2013-09-14 08:37:49	1	685621	1441550	30	0
49	JKY	2013-09-14 10:38:27	2013-09-14 08:38:27	1	685621	1441550	38	0
50	JKY	2013-09-14 10:39:00	2013-09-14 08:39:00	1	685622	1441551	33	1.41421
51	JKY	2013-09-14 10:39:35	2013-09-14 08:39:35	1	685621	1441551	35	1
52	JKY	2013-09-14 10:40:02	2013-09-14 08:40:02	1	685621	1441551	27	0
53	JKY	2013-09-14 10:40:43	2013-09-14 08:40:43	1	685621	1441551	41	0
54	JKY	2013-09-14 10:41:16	2013-09-14 08:41:16	1	685622	1441551	33	1
55	JKY	2013-09-14 10:41:37	2013-09-14 08:41:37	1	685622	1441551	21	0
56	JKY	2013-09-14 10:42:08	2013-09-14 08:42:08	1	685622	1441551	31	0
57	JKY	2013-09-14 10:42:45	2013-09-14 08:42:45	1	685622	1441552	37	1
58	JKY	2013-09-14 10:42:58	2013-09-14 08:42:58	1	685622	1441552	13	0
59	JKY	2013-09-14 10:43:02	2013-09-14 08:43:02	1	685626	1441549	4	5
60	JKY	2013-09-14 10:43:18	2013-09-14 08:43:18	1	685637	1441550	16	11.0454
61	JKY	2013-09-14 10:43:40	2013-09-14 08:43:40	1	685637	1441550	22	0
62	JKY	2013-09-14 10:44:02	2013-09-14 08:44:02	1	685637	1441550	22	0
63	JKY	2013-09-14 10:44:30	2013-09-14 08:44:30	1	685637	1441550	28	0
64	JKY	2013-09-14 10:44:53	2013-09-14 08:44:53	1	685638	1441550	23	1
65	JKY	2013-09-14 10:45:13	2013-09-14 08:45:13	1	685641	1441551	20	3.16228
66	JKY	2013-09-14 10:45:30	2013-09-14 08:45:30	1	685653	1441543	17	14.4222
67	JKY	2013-09-14 10:45:35	2013-09-14 08:45:35	1	685654	1441543	5	1
68	JKY	2013-09-14 10:45:56	2013-09-14 08:45:56	1	685655	1441543	21	1
69	JKY	2013-09-14 10:46:16	2013-09-14 08:46:16	1	685667	1441544	20	12.0416
70	JKY	2013-09-14 10:46:21	2013-09-14 08:46:21	1	685672	1441546	5	5.38516
71	JKY	2013-09-14 10:46:36	2013-09-14 08:46:36	1	685687	1441549	15	15.2971
72	JKY	2013-09-14 10:46:50	2013-09-14 08:46:50	1	685694	1441560	14	13.0384
73	JKY	2013-09-14 10:47:06	2013-09-14 08:47:06	1	685707	1441567	16	14.7648
74	JKY	2013-09-14 10:47:22	2013-09-14 08:47:22	1	685713	1441573	16	8.48528
75	JKY	2013-09-14 10:47:30	2013-09-14 08:47:30	1	685718	1441575	8	5.38516
76	JKY	2013-09-14 10:47:43	2013-09-14 08:47:43	1	685728	1441580	13	11.1803
77	JKY	2013-09-14 10:47:58	2013-09-14 08:47:58	1	685741	1441588	15	15.2643
78	JKY	2013-09-14 10:48:10	2013-09-14 08:48:10	1	685743	1441589	12	2.23607
79	JKY	2013-09-14 10:48:33	2013-09-14 08:48:33	1	685751	1441590	23	8.06226
80	JKY	2013-09-14 10:49:00	2013-09-14 08:49:00	1	685753	1441590	27	2
81	JKY	2013-09-14 10:49:05	2013-09-14 08:49:05	1	685757	1441591	5	4.12311
82	JKY	2013-09-14 10:49:26	2013-09-14 08:49:26	1	685760	1441592	21	3.16228
83	JKY	2013-09-14 10:50:03	2013-09-14 08:50:03	1	685761	1441592	37	1
84	JKY	2013-09-14 10:50:36	2013-09-14 08:50:36	1	685767	1441593	33	6.08276
85	JKY	2013-09-14 10:50:48	2013-09-14 08:50:48	1	685779	1441596	12	12.3693
86	JKY	2013-09-14 10:51:07	2013-09-14 08:51:07	1	685793	1441601	19	14.8661
87	JKY	2013-09-14 10:51:08	2013-09-14 08:51:08	1	685794	1441600	1	1.41421
88	JKY	2013-09-14 10:51:28	2013-09-14 08:51:28	1	685807	1441603	20	13.3417
89	JKY	2013-09-14 10:51:53	2013-09-14 08:51:53	1	685806	1441603	25	1
90	JKY	2013-09-14 10:52:13	2013-09-14 08:52:13	1	685812	1441605	20	6.32456
91	JKY	2013-09-14 10:52:32	2013-09-14 08:52:32	1	685821	1441604	19	9.05539
92	JKY	2013-09-14 10:52:54	2013-09-14 08:52:54	1	685826	1441600	22	6.40312
93	JKY	2013-09-14 10:53:16	2013-09-14 08:53:16	1	685826	1441600	22	0
94	JKY	2013-09-14 10:53:23	2013-09-14 08:53:23	1	685826	1441600	7	0
95	JKY	2013-09-14 10:53:59	2013-09-14 08:53:59	1	685826	1441600	36	0
96	JKY	2013-09-14 10:54:29	2013-09-14 08:54:29	1	685827	1441600	30	1
97	JKY	2013-09-14 10:54:33	2013-09-14 08:54:33	1	685833	1441598	4	6.32456
98	JKY	2013-09-14 10:54:51	2013-09-14 08:54:51	1	685849	1441602	18	16.4924
99	JKY	2013-09-14 10:55:06	2013-09-14 08:55:06	1	685854	1441606	15	6.40312
100	JKY	2013-09-14 10:55:31	2013-09-14 08:55:31	1	685854	1441606	25	0
101	JKY	2013-09-14 10:55:39	2013-09-14 08:55:39	1	685855	1441606	8	1
102	JKY	2013-09-14 10:55:42	2013-09-14 08:55:42	1	685856	1441606	3	1
103	JKY	2013-09-14 10:55:53	2013-09-14 08:55:53	1	685873	1441606	11	17
104	JKY	2013-09-14 10:56:03	2013-09-14 08:56:03	1	685888	1441607	10	15.0333
105	JKY	2013-09-14 10:56:19	2013-09-14 08:56:19	1	685903	1441610	16	15.2971
106	JKY	2013-09-14 10:56:22	2013-09-14 08:56:22	1	685907	1441610	3	4
107	JKY	2013-09-14 10:56:29	2013-09-14 08:56:29	1	685915	1441612	7	8.24621
108	JKY	2013-09-14 10:56:31	2013-09-14 08:56:31	1	685917	1441613	2	2.23607
109	JKY	2013-09-14 10:56:43	2013-09-14 08:56:43	1	685928	1441611	12	11.1803
110	JKY	2013-09-14 10:56:48	2013-09-14 08:56:48	1	685933	1441610	5	5.09902
111	JKY	2013-09-14 10:56:51	2013-09-14 08:56:51	1	685936	1441609	3	3.16228
112	JKY	2013-09-14 10:57:09	2013-09-14 08:57:09	1	685949	1441618	18	15.8114
113	JKY	2013-09-14 10:57:38	2013-09-14 08:57:38	1	685950	1441619	29	1.41421
114	JKY	2013-09-14 10:58:03	2013-09-14 08:58:03	1	685959	1441625	25	10.8167
115	JKY	2013-09-14 10:58:20	2013-09-14 08:58:20	1	685967	1441631	17	10
116	JKY	2013-09-14 10:58:23	2013-09-14 08:58:23	1	685969	1441631	3	2
117	JKY	2013-09-14 10:58:38	2013-09-14 08:58:38	1	685983	1441639	15	16.1245
118	JKY	2013-09-14 10:58:41	2013-09-14 08:58:41	1	685986	1441639	3	3
119	JKY	2013-09-14 10:58:57	2013-09-14 08:58:57	1	685995	1441643	16	9.84886
120	JKY	2013-09-14 10:59:06	2013-09-14 08:59:06	1	686004	1441645	9	9.21954
121	JKY	2013-09-14 10:59:23	2013-09-14 08:59:23	1	686018	1441648	17	14.3178
122	JKY	2013-09-14 10:59:38	2013-09-14 08:59:38	1	686028	1441654	15	11.6619
123	JKY	2013-09-14 10:59:41	2013-09-14 08:59:41	1	686031	1441654	3	3
124	JKY	2013-09-14 10:59:45	2013-09-14 08:59:45	1	686036	1441654	4	5
125	JKY	2013-09-14 10:59:57	2013-09-14 08:59:57	1	686044	1441662	12	11.3137
126	JKY	2013-09-14 11:00:02	2013-09-14 09:00:02	1	686047	1441668	5	6.7082
127	JKY	2013-09-14 11:00:09	2013-09-14 09:00:09	1	686049	1441672	7	4.47214
128	JKY	2013-09-14 11:00:26	2013-09-14 09:00:26	1	686044	1441682	17	11.1803
129	JKY	2013-09-14 11:00:54	2013-09-14 09:00:54	1	686044	1441682	28	0
130	JKY	2013-09-14 11:01:07	2013-09-14 09:01:07	1	686042	1441681	13	2.23607
131	JKY	2013-09-14 11:01:19	2013-09-14 09:01:19	1	686044	1441683	12	2.82843
132	JKY	2013-09-14 11:01:30	2013-09-14 09:01:30	1	686048	1441689	11	7.2111
133	JKY	2013-09-14 11:01:55	2013-09-14 09:01:55	1	686059	1441703	25	17.8045
134	JKY	2013-09-14 11:01:56	2013-09-14 09:01:56	1	686060	1441704	1	1.41421
135	JKY	2013-09-14 11:01:58	2013-09-14 09:01:58	1	686062	1441706	2	2.82843
136	JKY	2013-09-14 11:02:06	2013-09-14 09:02:06	1	686064	1441713	8	7.28011
137	JKY	2013-09-14 11:02:13	2013-09-14 09:02:13	1	686069	1441717	7	6.40312
138	JKY	2013-09-14 11:02:25	2013-09-14 09:02:25	1	686080	1441721	12	11.7047
139	JKY	2013-09-14 11:02:46	2013-09-14 09:02:46	1	686090	1441737	21	18.868
140	JKY	2013-09-14 11:03:08	2013-09-14 09:03:08	1	686091	1441739	22	2.23607
141	JKY	2013-09-14 11:03:15	2013-09-14 09:03:15	1	686093	1441741	7	2.82843
142	JKY	2013-09-14 11:03:24	2013-09-14 09:03:24	1	686109	1441748	9	17.4642
143	JKY	2013-09-14 11:03:48	2013-09-14 09:03:48	1	686113	1441751	24	5
144	JKY	2013-09-14 11:04:10	2013-09-14 09:04:10	1	686138	1441756	22	25.4951
145	JKY	2013-09-14 11:04:31	2013-09-14 09:04:31	1	686139	1441756	21	1
146	JKY	2013-09-14 11:04:51	2013-09-14 09:04:51	1	686151	1441752	20	12.6491
147	JKY	2013-09-14 11:04:58	2013-09-14 09:04:58	1	686151	1441752	7	0
148	JKY	2013-09-14 11:05:06	2013-09-14 09:05:06	1	686159	1441757	8	9.43398
149	JKY	2013-09-14 11:05:35	2013-09-14 09:05:35	1	686160	1441758	29	1.41421
150	JKY	2013-09-14 11:05:53	2013-09-14 09:05:53	1	686164	1441759	18	4.12311
151	JKY	2013-09-14 11:05:55	2013-09-14 09:05:55	1	686167	1441758	2	3.16228
152	JKY	2013-09-14 11:06:07	2013-09-14 09:06:07	1	686178	1441764	12	12.53
153	JKY	2013-09-14 11:06:29	2013-09-14 09:06:29	1	686190	1441768	22	12.6491
154	JKY	2013-09-14 11:06:48	2013-09-14 09:06:48	1	686195	1441773	19	7.07107
155	JKY	2013-09-14 11:06:53	2013-09-14 09:06:53	1	686198	1441776	5	4.24264
156	JKY	2013-09-14 11:07:23	2013-09-14 09:07:23	1	686203	1441778	30	5.38516
157	JKY	2013-09-14 11:07:30	2013-09-14 09:07:30	1	686204	1441777	7	1.41421
158	JKY	2013-09-14 11:07:51	2013-09-14 09:07:51	1	686209	1441778	21	5.09902
159	JKY	2013-09-14 11:08:06	2013-09-14 09:08:06	1	686209	1441778	15	0
160	JKY	2013-09-14 11:08:09	2013-09-14 09:08:09	1	686212	1441778	3	3
161	JKY	2013-09-14 11:08:32	2013-09-14 09:08:32	1	686216	1441780	23	4.47214
162	JKY	2013-09-14 11:09:04	2013-09-14 09:09:04	1	686216	1441780	32	0
163	JKY	2013-09-14 11:09:08	2013-09-14 09:09:08	1	686222	1441781	4	6.08276
164	JKY	2013-09-14 11:09:12	2013-09-14 09:09:12	1	686225	1441781	4	3
165	JKY	2013-09-14 11:09:22	2013-09-14 09:09:22	1	686229	1441784	10	5
166	JKY	2013-09-14 11:09:35	2013-09-14 09:09:35	1	686242	1441791	13	14.7648
167	JKY	2013-09-14 11:09:57	2013-09-14 09:09:57	1	686261	1441796	22	19.6469
168	JKY	2013-09-14 11:10:01	2013-09-14 09:10:01	1	686265	1441795	4	4.12311
169	JKY	2013-09-14 11:10:30	2013-09-14 09:10:30	1	686266	1441795	29	1
170	JKY	2013-09-14 11:10:43	2013-09-14 09:10:43	1	686266	1441796	13	1
171	JKY	2013-09-14 11:10:52	2013-09-14 09:10:52	1	686275	1441800	9	9.84886
172	JKY	2013-09-14 11:10:54	2013-09-14 09:10:54	1	686276	1441801	2	1.41421
173	JKY	2013-09-14 11:11:02	2013-09-14 09:11:02	1	686279	1441803	8	3.60555
174	JKY	2013-09-14 11:11:30	2013-09-14 09:11:30	1	686281	1441805	28	2.82843
175	JKY	2013-09-14 11:11:39	2013-09-14 09:11:39	1	686289	1441810	9	9.43398
176	JKY	2013-09-14 11:11:57	2013-09-14 09:11:57	1	686295	1441820	18	11.6619
177	JKY	2013-09-14 11:11:59	2013-09-14 09:11:59	1	686297	1441822	2	2.82843
178	JKY	2013-09-14 11:12:09	2013-09-14 09:12:09	1	686304	1441826	10	8.06226
179	JKY	2013-09-14 11:12:13	2013-09-14 09:12:13	1	686308	1441828	4	4.47214
180	JKY	2013-09-14 11:12:30	2013-09-14 09:12:30	1	686311	1441832	17	5
181	JKY	2013-09-14 11:12:32	2013-09-14 09:12:32	1	686312	1441834	2	2.23607
182	JKY	2013-09-14 11:12:58	2013-09-14 09:12:58	1	686314	1441836	26	2.82843
183	JKY	2013-09-14 11:13:11	2013-09-14 09:13:11	1	686319	1441839	13	5.83095
184	JKY	2013-09-14 11:13:14	2013-09-14 09:13:14	1	686318	1441845	3	6.08276
185	JKY	2013-09-14 11:13:20	2013-09-14 09:13:20	1	686322	1441849	6	5.65685
186	JKY	2013-09-14 11:13:26	2013-09-14 09:13:26	1	686327	1441851	6	5.38516
187	JKY	2013-09-14 11:13:38	2013-09-14 09:13:38	1	686332	1441851	12	5
188	JKY	2013-09-14 11:13:49	2013-09-14 09:13:49	1	686338	1441853	11	6.32456
189	JKY	2013-09-14 11:13:54	2013-09-14 09:13:54	1	686346	1441857	5	8.94427
190	JKY	2013-09-14 11:14:04	2013-09-14 09:14:04	1	686354	1441863	10	10
191	JKY	2013-09-14 11:14:24	2013-09-14 09:14:24	1	686376	1441864	20	22.0227
192	JKY	2013-09-14 11:14:34	2013-09-14 09:14:34	1	686384	1441861	10	8.544
193	JKY	2013-09-14 11:14:41	2013-09-14 09:14:41	1	686388	1441859	7	4.47214
194	JKY	2013-09-14 11:14:50	2013-09-14 09:14:50	1	686399	1441857	9	11.1803
195	JKY	2013-09-14 11:15:00	2013-09-14 09:15:00	1	686408	1441864	10	11.4018
196	JKY	2013-09-14 11:15:03	2013-09-14 09:15:03	1	686410	1441864	3	2
197	JKY	2013-09-14 11:15:06	2013-09-14 09:15:06	1	686411	1441861	3	3.16228
198	JKY	2013-09-14 11:15:23	2013-09-14 09:15:23	1	686421	1441859	17	10.198
199	JKY	2013-09-14 11:15:45	2013-09-14 09:15:45	1	686422	1441859	22	1
200	JKY	2013-09-14 11:15:53	2013-09-14 09:15:53	1	686425	1441862	8	4.24264
201	JKY	2013-09-14 11:16:09	2013-09-14 09:16:09	1	686433	1441877	16	17
202	JKY	2013-09-14 11:16:12	2013-09-14 09:16:12	1	686437	1441879	3	4.47214
203	JKY	2013-09-14 11:16:33	2013-09-14 09:16:33	1	686437	1441894	21	15
204	JKY	2013-09-14 11:16:44	2013-09-14 09:16:44	1	686438	1441896	11	2.23607
205	JKY	2013-09-14 11:16:46	2013-09-14 09:16:46	1	686440	1441898	2	2.82843
206	JKY	2013-09-14 11:16:51	2013-09-14 09:16:51	1	686447	1441903	5	8.60233
207	JKY	2013-09-14 11:16:56	2013-09-14 09:16:56	1	686448	1441906	5	3.16228
208	JKY	2013-09-14 11:17:02	2013-09-14 09:17:02	1	686452	1441913	6	8.06226
209	JKY	2013-09-14 11:17:21	2013-09-14 09:17:21	1	686461	1441927	19	16.6433
210	JKY	2013-09-14 11:17:25	2013-09-14 09:17:25	1	686466	1441927	4	5
211	JKY	2013-09-14 11:17:51	2013-09-14 09:17:51	1	686470	1441928	26	4.12311
212	JKY	2013-09-14 11:17:53	2013-09-14 09:17:53	1	686472	1441929	2	2.23607
213	JKY	2013-09-14 11:17:59	2013-09-14 09:17:59	1	686477	1441934	6	7.07107
214	JKY	2013-09-14 11:18:18	2013-09-14 09:18:18	1	686489	1441949	19	19.2094
215	JKY	2013-09-14 11:18:31	2013-09-14 09:18:31	1	686495	1441961	13	13.4164
216	JKY	2013-09-14 11:18:34	2013-09-14 09:18:34	1	686498	1441964	3	4.24264
217	JKY	2013-09-14 11:18:37	2013-09-14 09:18:37	1	686499	1441966	3	2.23607
218	JKY	2013-09-14 11:18:41	2013-09-14 09:18:41	1	686495	1441970	4	5.65685
219	JKY	2013-09-14 11:19:00	2013-09-14 09:19:00	1	686490	1441978	19	9.43398
220	JKY	2013-09-14 11:19:26	2013-09-14 09:19:26	1	686490	1441979	26	1
221	JKY	2013-09-14 11:19:56	2013-09-14 09:19:56	1	686489	1441981	30	2.23607
222	JKY	2013-09-14 11:20:07	2013-09-14 09:20:07	1	686496	1441992	11	13.0384
223	JKY	2013-09-14 11:20:25	2013-09-14 09:20:25	1	686502	1442011	18	19.9249
224	JKY	2013-09-14 11:20:42	2013-09-14 09:20:42	1	686511	1442028	17	19.2354
225	JKY	2013-09-14 11:20:59	2013-09-14 09:20:59	1	686512	1442044	17	16.0312
226	JKY	2013-09-14 11:21:03	2013-09-14 09:21:03	1	686510	1442047	4	3.60555
227	JKY	2013-09-14 11:21:22	2013-09-14 09:21:22	1	686501	1442056	19	12.7279
228	JKY	2013-09-14 11:21:40	2013-09-14 09:21:40	1	686500	1442057	18	1.41421
229	JKY	2013-09-14 11:21:42	2013-09-14 09:21:42	1	686498	1442058	2	2.23607
230	JKY	2013-09-14 11:21:50	2013-09-14 09:21:50	1	686492	1442065	8	9.21954
231	JKY	2013-09-14 11:21:58	2013-09-14 09:21:58	1	686485	1442074	8	11.4018
232	JKY	2013-09-14 11:22:19	2013-09-14 09:22:19	1	686484	1442084	21	10.0499
233	JKY	2013-09-14 11:22:27	2013-09-14 09:22:27	1	686483	1442085	8	1.41421
234	JKY	2013-09-14 11:22:35	2013-09-14 09:22:35	1	686492	1442081	8	9.84886
235	JKY	2013-09-14 11:22:55	2013-09-14 09:22:55	1	686506	1442080	20	14.0357
236	JKY	2013-09-14 11:23:22	2013-09-14 09:23:22	1	686507	1442081	27	1.41421
237	JKY	2013-09-14 11:23:25	2013-09-14 09:23:25	1	686507	1442081	3	0
238	JKY	2013-09-14 11:23:30	2013-09-14 09:23:30	1	686513	1442085	5	7.2111
239	JKY	2013-09-14 11:23:52	2013-09-14 09:23:52	1	686521	1442089	22	8.94427
240	JKY	2013-09-14 11:23:54	2013-09-14 09:23:54	1	686522	1442091	2	2.23607
241	JKY	2013-09-14 11:24:14	2013-09-14 09:24:14	1	686529	1442097	20	9.21954
242	JKY	2013-09-14 11:24:19	2013-09-14 09:24:19	1	686533	1442101	5	5.65685
243	JKY	2013-09-14 11:24:34	2013-09-14 09:24:34	1	686545	1442116	15	19.2094
244	JKY	2013-09-14 11:24:38	2013-09-14 09:24:38	1	686549	1442117	4	4.12311
245	JKY	2013-09-14 11:24:50	2013-09-14 09:24:50	1	686561	1442123	12	13.4164
246	JKY	2013-09-14 11:25:07	2013-09-14 09:25:07	1	686574	1442137	17	19.105
247	JKY	2013-09-14 11:25:23	2013-09-14 09:25:23	1	686579	1442146	16	10.2956
248	JKY	2013-09-14 11:25:55	2013-09-14 09:25:55	1	686580	1442145	32	1.41421
249	JKY	2013-09-14 11:26:20	2013-09-14 09:26:20	1	686580	1442145	25	0
250	JKY	2013-09-14 11:26:35	2013-09-14 09:26:35	1	686583	1442146	15	3.16228
251	JKY	2013-09-14 11:26:38	2013-09-14 09:26:38	1	686587	1442145	3	4.12311
252	JKY	2013-09-14 11:26:49	2013-09-14 09:26:49	1	686594	1442148	11	7.61577
253	JKY	2013-09-14 11:27:12	2013-09-14 09:27:12	1	686600	1442150	23	6.32456
254	JKY	2013-09-14 11:27:36	2013-09-14 09:27:36	1	686606	1442154	24	7.2111
255	JKY	2013-09-14 11:27:59	2013-09-14 09:27:59	1	686611	1442160	23	7.81025
256	JKY	2013-09-14 11:28:20	2013-09-14 09:28:20	1	686618	1442171	21	13.0384
257	JKY	2013-09-14 11:28:39	2013-09-14 09:28:39	1	686632	1442185	19	19.799
258	JKY	2013-09-14 11:28:46	2013-09-14 09:28:46	1	686639	1442191	7	9.21954
259	JKY	2013-09-14 11:29:07	2013-09-14 09:29:07	1	686660	1442194	21	21.2132
260	JKY	2013-09-14 11:29:25	2013-09-14 09:29:25	1	686671	1442196	18	11.1803
261	JKY	2013-09-14 11:29:31	2013-09-14 09:29:31	1	686674	1442201	6	5.83095
262	JKY	2013-09-14 11:29:39	2013-09-14 09:29:39	1	686680	1442209	8	10
263	JKY	2013-09-14 11:29:54	2013-09-14 09:29:54	1	686680	1442222	15	13
264	JKY	2013-09-14 11:30:11	2013-09-14 09:30:11	1	686686	1442232	17	11.6619
265	JKY	2013-09-14 11:30:28	2013-09-14 09:30:28	1	686686	1442234	17	2
266	JKY	2013-09-14 11:30:53	2013-09-14 09:30:53	1	686686	1442234	25	0
267	JKY	2013-09-14 11:31:10	2013-09-14 09:31:10	1	686690	1442237	17	5
268	JKY	2013-09-14 11:31:15	2013-09-14 09:31:15	1	686696	1442239	5	6.32456
269	JKY	2013-09-14 11:31:37	2013-09-14 09:31:37	1	686714	1442251	22	21.6333
270	JKY	2013-09-14 11:31:39	2013-09-14 09:31:39	1	686716	1442251	2	2
271	JKY	2013-09-14 11:31:49	2013-09-14 09:31:49	1	686721	1442259	10	9.43398
272	JKY	2013-09-14 11:31:55	2013-09-14 09:31:55	1	686722	1442266	6	7.07107
273	JKY	2013-09-14 11:32:13	2013-09-14 09:32:13	1	686725	1442271	18	5.83095
274	JKY	2013-09-14 11:32:19	2013-09-14 09:32:19	1	686725	1442271	6	0
275	JKY	2013-09-14 11:32:25	2013-09-14 09:32:25	1	686726	1442275	6	4.12311
276	JKY	2013-09-14 11:32:28	2013-09-14 09:32:28	1	686728	1442275	3	2
277	JKY	2013-09-14 11:32:36	2013-09-14 09:32:36	1	686736	1442277	8	8.24621
278	JKY	2013-09-14 11:32:45	2013-09-14 09:32:45	1	686740	1442276	9	4.12311
279	JKY	2013-09-14 11:33:00	2013-09-14 09:33:00	1	686751	1442287	15	15.5563
280	JKY	2013-09-14 11:33:20	2013-09-14 09:33:20	1	686766	1442294	20	16.5529
281	JKY	2013-09-14 11:33:23	2013-09-14 09:33:23	1	686766	1442297	3	3
282	JKY	2013-09-14 11:33:35	2013-09-14 09:33:35	1	686773	1442305	12	10.6301
283	JKY	2013-09-14 11:33:58	2013-09-14 09:33:58	1	686778	1442310	23	7.07107
284	JKY	2013-09-14 11:34:09	2013-09-14 09:34:09	1	686779	1442307	11	3.16228
285	JKY	2013-09-14 11:34:27	2013-09-14 09:34:27	1	686791	1442303	18	12.6491
286	JKY	2013-09-14 11:34:48	2013-09-14 09:34:48	1	686797	1442309	21	8.48528
287	JKY	2013-09-14 11:34:59	2013-09-14 09:34:59	1	686801	1442317	11	8.94427
288	JKY	2013-09-14 11:35:20	2013-09-14 09:35:20	1	686807	1442331	21	15.2315
289	JKY	2013-09-14 11:35:34	2013-09-14 09:35:34	1	686808	1442340	14	9.05539
290	JKY	2013-09-14 11:35:38	2013-09-14 09:35:38	1	686810	1442344	4	4.47214
291	JKY	2013-09-14 11:35:42	2013-09-14 09:35:42	1	686811	1442348	4	4.12311
292	JKY	2013-09-14 11:36:01	2013-09-14 09:36:01	1	686812	1442358	19	10.0499
293	JKY	2013-09-14 11:36:24	2013-09-14 09:36:24	1	686813	1442363	23	5.09902
294	JKY	2013-09-14 11:36:50	2013-09-14 09:36:50	1	686813	1442363	26	0
295	JKY	2013-09-14 11:37:06	2013-09-14 09:37:06	1	686813	1442363	16	0
296	JKY	2013-09-14 11:37:11	2013-09-14 09:37:11	1	686814	1442369	5	6.08276
297	JKY	2013-09-14 11:37:30	2013-09-14 09:37:30	1	686826	1442385	19	20
298	JKY	2013-09-14 11:37:47	2013-09-14 09:37:47	1	686836	1442396	17	14.8661
299	JKY	2013-09-14 11:38:02	2013-09-14 09:38:02	1	686845	1442405	15	12.7279
300	JKY	2013-09-14 11:38:19	2013-09-14 09:38:19	1	686858	1442418	17	18.3848
301	JKY	2013-09-14 11:38:23	2013-09-14 09:38:23	1	686859	1442422	4	4.12311
302	JKY	2013-09-14 11:38:31	2013-09-14 09:38:31	1	686861	1442431	8	9.21954
303	JKY	2013-09-14 11:38:35	2013-09-14 09:38:35	1	686863	1442435	4	4.47214
304	JKY	2013-09-14 11:38:45	2013-09-14 09:38:45	1	686860	1442446	10	11.4018
305	JKY	2013-09-14 11:39:03	2013-09-14 09:39:03	1	686863	1442453	18	7.61577
306	JKY	2013-09-14 11:39:06	2013-09-14 09:39:06	1	686863	1442453	3	0
307	JKY	2013-09-14 11:39:10	2013-09-14 09:39:10	1	686864	1442458	4	5.09902
308	JKY	2013-09-14 11:39:16	2013-09-14 09:39:16	1	686864	1442463	6	5
309	JKY	2013-09-14 11:39:31	2013-09-14 09:39:31	1	686866	1442466	15	3.60555
310	JKY	2013-09-14 11:39:34	2013-09-14 09:39:34	1	686866	1442470	3	4
311	JKY	2013-09-14 11:39:53	2013-09-14 09:39:53	1	686868	1442491	19	21.095
312	JKY	2013-09-14 11:40:12	2013-09-14 09:40:12	1	686869	1442510	19	19.0263
313	JKY	2013-09-14 11:40:27	2013-09-14 09:40:27	1	686873	1442511	15	4.12311
314	JKY	2013-09-14 11:40:34	2013-09-14 09:40:34	1	686880	1442515	7	8.06226
315	JKY	2013-09-14 11:40:49	2013-09-14 09:40:49	1	686889	1442526	15	14.2127
316	JKY	2013-09-14 11:40:59	2013-09-14 09:40:59	1	686896	1442529	10	7.61577
317	JKY	2013-09-14 11:41:03	2013-09-14 09:41:03	1	686900	1442530	4	4.12311
318	JKY	2013-09-14 11:41:22	2013-09-14 09:41:22	1	686911	1442537	19	13.0384
319	JKY	2013-09-14 11:41:33	2013-09-14 09:41:33	1	686918	1442534	11	7.61577
320	JKY	2013-09-14 11:41:46	2013-09-14 09:41:46	1	686926	1442540	13	10
321	JKY	2013-09-14 11:42:11	2013-09-14 09:42:11	1	686936	1442539	25	10.0499
322	JKY	2013-09-14 11:42:13	2013-09-14 09:42:13	1	686938	1442540	2	2.23607
323	JKY	2013-09-14 11:42:20	2013-09-14 09:42:20	1	686944	1442541	7	6.08276
324	JKY	2013-09-14 11:42:24	2013-09-14 09:42:24	1	686948	1442542	4	4.12311
325	JKY	2013-09-14 11:42:28	2013-09-14 09:42:28	1	686952	1442545	4	5
326	JKY	2013-09-14 11:42:45	2013-09-14 09:42:45	1	686959	1442560	17	16.5529
327	JKY	2013-09-14 11:42:57	2013-09-14 09:42:57	1	686963	1442568	12	8.94427
328	JKY	2013-09-14 11:43:13	2013-09-14 09:43:13	1	686967	1442575	16	8.06226
329	JKY	2013-09-14 11:43:15	2013-09-14 09:43:15	1	686968	1442577	2	2.23607
330	JKY	2013-09-14 11:43:22	2013-09-14 09:43:22	1	686971	1442581	7	5
331	JKY	2013-09-14 11:43:30	2013-09-14 09:43:30	1	686979	1442582	8	8.06226
332	JKY	2013-09-14 11:43:44	2013-09-14 09:43:44	1	686989	1442586	14	10.7703
333	JKY	2013-09-14 11:43:56	2013-09-14 09:43:56	1	686998	1442591	12	10.2956
334	JKY	2013-09-14 11:44:13	2013-09-14 09:44:13	1	687008	1442608	17	19.7231
335	JKY	2013-09-14 11:44:15	2013-09-14 09:44:15	1	687008	1442610	2	2
336	JKY	2013-09-14 11:44:33	2013-09-14 09:44:33	1	687015	1442629	18	20.2485
337	JKY	2013-09-14 11:44:50	2013-09-14 09:44:50	1	687023	1442644	17	17
338	JKY	2013-09-14 11:44:52	2013-09-14 09:44:52	1	687024	1442645	2	1.41421
339	JKY	2013-09-14 11:44:57	2013-09-14 09:44:57	1	687028	1442650	5	6.40312
340	JKY	2013-09-14 11:45:14	2013-09-14 09:45:14	1	687038	1442670	17	22.3607
341	JKY	2013-09-14 11:45:17	2013-09-14 09:45:17	1	687038	1442673	3	3
342	JKY	2013-09-14 11:45:34	2013-09-14 09:45:34	1	687032	1442687	17	15.2315
343	JKY	2013-09-14 11:45:44	2013-09-14 09:45:44	1	687034	1442690	10	3.60555
344	JKY	2013-09-14 11:45:46	2013-09-14 09:45:46	1	687035	1442692	2	2.23607
345	JKY	2013-09-14 11:46:05	2013-09-14 09:46:05	1	687041	1442700	19	10
346	JKY	2013-09-14 11:46:13	2013-09-14 09:46:13	1	687040	1442707	8	7.07107
347	JKY	2013-09-14 11:46:28	2013-09-14 09:46:28	1	687032	1442725	15	19.6977
348	JKY	2013-09-14 11:46:37	2013-09-14 09:46:37	1	687033	1442736	9	11.0454
349	JKY	2013-09-14 11:46:44	2013-09-14 09:46:44	1	687034	1442743	7	7.07107
350	JKY	2013-09-14 11:47:01	2013-09-14 09:47:01	1	687030	1442762	17	19.4165
351	JKY	2013-09-14 11:47:05	2013-09-14 09:47:05	1	687030	1442766	4	4
352	JKY	2013-09-14 11:47:14	2013-09-14 09:47:14	1	687036	1442774	9	10
353	JKY	2013-09-14 11:47:17	2013-09-14 09:47:17	1	687040	1442773	3	4.12311
354	JKY	2013-09-14 11:47:32	2013-09-14 09:47:32	1	687048	1442771	15	8.24621
355	JKY	2013-09-14 11:47:36	2013-09-14 09:47:36	1	687052	1442772	4	4.12311
356	JKY	2013-09-14 11:47:39	2013-09-14 09:47:39	1	687054	1442774	3	2.82843
357	JKY	2013-09-14 11:48:00	2013-09-14 09:48:00	1	687071	1442793	21	25.4951
358	JKY	2013-09-14 11:48:11	2013-09-14 09:48:11	1	687075	1442801	11	8.94427
359	JKY	2013-09-14 11:48:13	2013-09-14 09:48:13	1	687076	1442803	2	2.23607
360	JKY	2013-09-14 11:48:22	2013-09-14 09:48:22	1	687076	1442811	9	8
361	JKY	2013-09-14 11:48:36	2013-09-14 09:48:36	1	687077	1442825	14	14.0357
362	JKY	2013-09-14 11:48:45	2013-09-14 09:48:45	1	687083	1442825	9	6
363	JKY	2013-09-14 11:48:54	2013-09-14 09:48:54	1	687091	1442826	9	8.06226
364	JKY	2013-09-14 11:48:56	2013-09-14 09:48:56	1	687093	1442827	2	2.23607
365	JKY	2013-09-14 11:49:15	2013-09-14 09:49:15	1	687108	1442836	19	17.4929
366	JKY	2013-09-14 11:49:32	2013-09-14 09:49:32	1	687115	1442840	17	8.06226
367	JKY	2013-09-14 11:49:48	2013-09-14 09:49:48	1	687120	1442852	16	13
368	JKY	2013-09-14 11:49:56	2013-09-14 09:49:56	1	687120	1442853	8	1
369	JKY	2013-09-14 11:50:00	2013-09-14 09:50:00	1	687121	1442858	4	5.09902
370	JKY	2013-09-14 11:50:17	2013-09-14 09:50:17	1	687132	1442868	17	14.8661
371	JKY	2013-09-14 11:50:19	2013-09-14 09:50:19	1	687133	1442868	2	1
372	JKY	2013-09-14 11:50:30	2013-09-14 09:50:30	1	687139	1442883	11	16.1555
373	JKY	2013-09-14 11:50:44	2013-09-14 09:50:44	1	687146	1442888	14	8.60233
374	JKY	2013-09-14 11:50:46	2013-09-14 09:50:46	1	687148	1442887	2	2.23607
375	JKY	2013-09-14 11:50:53	2013-09-14 09:50:53	1	687156	1442882	7	9.43398
376	JKY	2013-09-14 11:51:16	2013-09-14 09:51:16	1	687162	1442883	23	6.08276
377	JKY	2013-09-14 11:51:34	2013-09-14 09:51:34	1	687172	1442893	18	14.1421
378	JKY	2013-09-14 11:51:35	2013-09-14 09:51:35	1	687173	1442893	1	1
379	JKY	2013-09-14 11:51:41	2013-09-14 09:51:41	1	687176	1442898	6	5.83095
380	JKY	2013-09-14 11:51:46	2013-09-14 09:51:46	1	687179	1442900	5	3.60555
381	JKY	2013-09-14 11:51:58	2013-09-14 09:51:58	1	687191	1442904	12	12.6491
382	JKY	2013-09-14 11:52:18	2013-09-14 09:52:18	1	687209	1442902	20	18.1108
383	JKY	2013-09-14 11:52:24	2013-09-14 09:52:24	1	687216	1442901	6	7.07107
384	JKY	2013-09-14 11:52:45	2013-09-14 09:52:45	1	687225	1442903	21	9.21954
385	JKY	2013-09-14 11:52:46	2013-09-14 09:52:46	1	687226	1442902	1	1.41421
386	JKY	2013-09-14 11:52:59	2013-09-14 09:52:59	1	687243	1442897	13	17.72
387	JKY	2013-09-14 11:53:02	2013-09-14 09:53:02	1	687247	1442899	3	4.47214
388	JKY	2013-09-14 11:53:21	2013-09-14 09:53:21	1	687262	1442915	19	21.9317
389	JKY	2013-09-14 11:53:29	2013-09-14 09:53:29	1	687267	1442924	8	10.2956
390	JKY	2013-09-14 11:53:43	2013-09-14 09:53:43	1	687274	1442942	14	19.3132
391	JKY	2013-09-14 11:53:50	2013-09-14 09:53:50	1	687277	1442951	7	9.48683
392	JKY	2013-09-14 11:54:04	2013-09-14 09:54:04	1	687286	1442964	14	15.8114
393	JKY	2013-09-14 11:54:20	2013-09-14 09:54:20	1	687289	1442986	16	22.2036
394	JKY	2013-09-14 11:54:35	2013-09-14 09:54:35	1	687294	1443005	15	19.6469
395	JKY	2013-09-14 11:54:53	2013-09-14 09:54:53	1	687297	1443024	18	19.2354
396	JKY	2013-09-14 11:54:58	2013-09-14 09:54:58	1	687297	1443026	5	2
397	JKY	2013-09-14 11:55:02	2013-09-14 09:55:02	1	687296	1443030	4	4.12311
398	JKY	2013-09-14 11:55:12	2013-09-14 09:55:12	1	687298	1443038	10	8.24621
399	JKY	2013-09-14 11:55:27	2013-09-14 09:55:27	1	687306	1443052	15	16.1245
400	JKY	2013-09-14 11:55:37	2013-09-14 09:55:37	1	687310	1443053	10	4.12311
401	JKY	2013-09-14 11:55:39	2013-09-14 09:55:39	1	687312	1443054	2	2.23607
402	JKY	2013-09-14 11:55:54	2013-09-14 09:55:54	1	687330	1443060	15	18.9737
403	JKY	2013-09-14 11:56:08	2013-09-14 09:56:08	1	687341	1443067	14	13.0384
404	JKY	2013-09-14 11:56:24	2013-09-14 09:56:24	1	687354	1443076	16	15.8114
405	JKY	2013-09-14 11:56:28	2013-09-14 09:56:28	1	687358	1443076	4	4
406	JKY	2013-09-14 11:56:42	2013-09-14 09:56:42	1	687363	1443084	14	9.43398
407	JKY	2013-09-14 11:57:00	2013-09-14 09:57:00	1	687365	1443094	18	10.198
408	JKY	2013-09-14 11:57:15	2013-09-14 09:57:15	1	687372	1443104	15	12.2066
409	JKY	2013-09-14 11:57:28	2013-09-14 09:57:28	1	687378	1443114	13	11.6619
410	JKY	2013-09-14 11:57:43	2013-09-14 09:57:43	1	687387	1443126	15	15
411	JKY	2013-09-14 11:57:52	2013-09-14 09:57:52	1	687388	1443136	9	10.0499
412	JKY	2013-09-14 11:57:57	2013-09-14 09:57:57	1	687386	1443144	5	8.24621
413	JKY	2013-09-14 11:58:17	2013-09-14 09:58:17	1	687396	1443156	20	15.6205
414	JKY	2013-09-14 11:58:18	2013-09-14 09:58:18	1	687397	1443156	1	1
415	JKY	2013-09-14 11:58:22	2013-09-14 09:58:22	1	687399	1443161	4	5.38516
416	JKY	2013-09-14 11:58:38	2013-09-14 09:58:38	1	687405	1443169	16	10
417	JKY	2013-09-14 11:58:42	2013-09-14 09:58:42	1	687407	1443174	4	5.38516
418	JKY	2013-09-14 11:58:54	2013-09-14 09:58:54	1	687415	1443185	12	13.6015
419	JKY	2013-09-14 11:59:02	2013-09-14 09:59:02	1	687413	1443192	8	7.28011
420	JKY	2013-09-14 11:59:09	2013-09-14 09:59:09	1	687412	1443199	7	7.07107
421	JKY	2013-09-14 11:59:25	2013-09-14 09:59:25	1	687400	1443214	16	19.2094
422	JKY	2013-09-14 11:59:26	2013-09-14 09:59:26	1	687399	1443215	1	1.41421
423	JKY	2013-09-14 11:59:35	2013-09-14 09:59:35	1	687396	1443223	9	8.544
424	JKY	2013-09-14 11:59:53	2013-09-14 09:59:53	1	687396	1443229	18	6
425	JKY	2013-09-14 11:59:54	2013-09-14 09:59:54	1	687397	1443230	1	1.41421
426	JKY	2013-09-14 12:00:10	2013-09-14 10:00:10	1	687412	1443240	16	18.0278
427	JKY	2013-09-14 12:00:16	2013-09-14 10:00:16	1	687412	1443241	6	1
428	JKY	2013-09-14 12:00:27	2013-09-14 10:00:27	1	687421	1443250	11	12.7279
429	JKY	2013-09-14 12:00:45	2013-09-14 10:00:45	1	687433	1443251	18	12.0416
430	JKY	2013-09-14 12:01:02	2013-09-14 10:01:02	1	687446	1443253	17	13.1529
431	JKY	2013-09-14 12:01:19	2013-09-14 10:01:19	1	687453	1443257	17	8.06226
432	JKY	2013-09-14 12:01:35	2013-09-14 10:01:35	1	687464	1443266	16	14.2127
433	JKY	2013-09-14 12:01:36	2013-09-14 10:01:36	1	687465	1443267	1	1.41421
434	JKY	2013-09-14 12:01:54	2013-09-14 10:01:54	1	687478	1443282	18	19.8494
435	JKY	2013-09-14 12:02:00	2013-09-14 10:02:00	1	687482	1443285	6	5
436	JKY	2013-09-14 12:02:20	2013-09-14 10:02:20	1	687498	1443294	20	18.3576
437	JKY	2013-09-14 12:02:32	2013-09-14 10:02:32	1	687499	1443302	12	8.06226
438	JKY	2013-09-14 12:02:44	2013-09-14 10:02:44	1	687500	1443312	12	10.0499
439	JKY	2013-09-14 12:02:47	2013-09-14 10:02:47	1	687503	1443315	3	4.24264
440	JKY	2013-09-14 12:02:52	2013-09-14 10:02:52	1	687506	1443319	5	5
441	JKY	2013-09-14 12:02:57	2013-09-14 10:02:57	1	687510	1443323	5	5.65685
442	JKY	2013-09-14 12:03:08	2013-09-14 10:03:08	1	687513	1443333	11	10.4403
443	JKY	2013-09-14 12:03:24	2013-09-14 10:03:24	1	687519	1443343	16	11.6619
444	JKY	2013-09-14 12:03:29	2013-09-14 10:03:29	1	687522	1443348	5	5.83095
445	JKY	2013-09-14 12:03:40	2013-09-14 10:03:40	1	687531	1443354	11	10.8167
446	JKY	2013-09-14 12:03:49	2013-09-14 10:03:49	1	687539	1443358	9	8.94427
447	JKY	2013-09-14 12:04:09	2013-09-14 10:04:09	1	687554	1443360	20	15.1327
448	JKY	2013-09-14 12:04:16	2013-09-14 10:04:16	1	687560	1443359	7	6.08276
449	JKY	2013-09-14 12:04:34	2013-09-14 10:04:34	1	687568	1443367	18	11.3137
450	JKY	2013-09-14 12:04:36	2013-09-14 10:04:36	1	687570	1443369	2	2.82843
451	JKY	2013-09-14 12:04:39	2013-09-14 10:04:39	1	687572	1443371	3	2.82843
452	JKY	2013-09-14 12:04:41	2013-09-14 10:04:41	1	687574	1443372	2	2.23607
453	JKY	2013-09-14 12:04:59	2013-09-14 10:04:59	1	687587	1443376	18	13.6015
454	JKY	2013-09-14 12:05:03	2013-09-14 10:05:03	1	687593	1443374	4	6.32456
455	JKY	2013-09-14 12:05:08	2013-09-14 10:05:08	1	687598	1443376	5	5.38516
456	JKY	2013-09-14 12:05:29	2013-09-14 10:05:29	1	687613	1443378	21	15.1327
457	JKY	2013-09-14 12:05:37	2013-09-14 10:05:37	1	687614	1443378	8	1
458	JKY	2013-09-14 12:05:40	2013-09-14 10:05:40	1	687617	1443378	3	3
459	JKY	2013-09-14 12:05:47	2013-09-14 10:05:47	1	687625	1443383	7	9.43398
460	JKY	2013-09-14 12:05:51	2013-09-14 10:05:51	1	687631	1443384	4	6.08276
461	JKY	2013-09-14 12:06:01	2013-09-14 10:06:01	1	687644	1443385	10	13.0384
462	JKY	2013-09-14 12:06:19	2013-09-14 10:06:19	1	687662	1443385	18	18
463	JKY	2013-09-14 12:06:36	2013-09-14 10:06:36	1	687673	1443396	17	15.5563
464	JKY	2013-09-14 12:06:50	2013-09-14 10:06:50	1	687684	1443404	14	13.6015
465	JKY	2013-09-14 12:06:53	2013-09-14 10:06:53	1	687685	1443407	3	3.16228
466	JKY	2013-09-14 12:07:13	2013-09-14 10:07:13	1	687687	1443427	20	20.0998
467	JKY	2013-09-14 12:07:33	2013-09-14 10:07:33	1	687686	1443446	20	19.0263
468	JKY	2013-09-14 12:07:56	2013-09-14 10:07:56	1	687687	1443447	23	1.41421
469	JKY	2013-09-14 12:08:22	2013-09-14 10:08:22	1	687687	1443447	26	0
470	JKY	2013-09-14 12:08:37	2013-09-14 10:08:37	1	687687	1443451	15	4
471	JKY	2013-09-14 12:08:55	2013-09-14 10:08:55	1	687708	1443462	18	23.7065
472	JKY	2013-09-14 12:09:13	2013-09-14 10:09:13	1	687724	1443468	18	17.088
473	JKY	2013-09-14 12:09:15	2013-09-14 10:09:15	1	687725	1443469	2	1.41421
474	JKY	2013-09-14 12:09:20	2013-09-14 10:09:20	1	687729	1443472	5	5
475	JKY	2013-09-14 12:09:39	2013-09-14 10:09:39	1	687735	1443477	19	7.81025
476	JKY	2013-09-14 12:09:58	2013-09-14 10:09:58	1	687749	1443497	19	24.4131
477	JKY	2013-09-14 12:10:17	2013-09-14 10:10:17	1	687754	1443517	19	20.6155
478	JKY	2013-09-14 12:10:24	2013-09-14 10:10:24	1	687753	1443523	7	6.08276
479	JKY	2013-09-14 12:10:28	2013-09-14 10:10:28	1	687756	1443526	4	4.24264
480	JKY	2013-09-14 12:10:40	2013-09-14 10:10:40	1	687762	1443536	12	11.6619
481	JKY	2013-09-14 12:10:50	2013-09-14 10:10:50	1	687768	1443536	10	6
482	JKY	2013-09-14 12:10:57	2013-09-14 10:10:57	1	687773	1443538	7	5.38516
483	JKY	2013-09-14 12:11:01	2013-09-14 10:11:01	1	687773	1443543	4	5
484	JKY	2013-09-14 12:11:04	2013-09-14 10:11:04	1	687773	1443548	3	5
485	JKY	2013-09-14 12:11:07	2013-09-14 10:11:07	1	687773	1443551	3	3
486	JKY	2013-09-14 12:11:14	2013-09-14 10:11:14	1	687774	1443558	7	7.07107
487	JKY	2013-09-14 12:11:22	2013-09-14 10:11:22	1	687780	1443564	8	8.48528
488	JKY	2013-09-14 12:11:39	2013-09-14 10:11:39	1	687779	1443576	17	12.0416
489	JKY	2013-09-14 12:11:47	2013-09-14 10:11:47	1	687781	1443577	8	2.23607
490	JKY	2013-09-14 12:11:57	2013-09-14 10:11:57	1	687789	1443579	10	8.24621
491	JKY	2013-09-14 12:12:15	2013-09-14 10:12:15	1	687803	1443589	18	17.2047
492	JKY	2013-09-14 12:12:18	2013-09-14 10:12:18	1	687805	1443590	3	2.23607
493	JKY	2013-09-14 12:12:36	2013-09-14 10:12:36	1	687820	1443590	18	15
494	JKY	2013-09-14 12:12:54	2013-09-14 10:12:54	1	687824	1443590	18	4
495	JKY	2013-09-14 12:12:57	2013-09-14 10:12:57	1	687827	1443592	3	3.60555
496	JKY	2013-09-14 12:13:13	2013-09-14 10:13:13	1	687834	1443599	16	9.89949
497	JKY	2013-09-14 12:13:17	2013-09-14 10:13:17	1	687834	1443599	4	0
498	JKY	2013-09-14 12:13:35	2013-09-14 10:13:35	1	687844	1443599	18	10
499	JKY	2013-09-14 12:14:06	2013-09-14 10:14:06	1	687844	1443599	31	0
500	JKY	2013-09-14 12:14:32	2013-09-14 10:14:32	1	687844	1443599	26	0
501	JKY	2013-09-14 12:14:58	2013-09-14 10:14:58	1	687844	1443599	26	0
502	JKY	2013-09-14 12:15:19	2013-09-14 10:15:19	1	687851	1443603	21	8.06226
503	JKY	2013-09-14 12:15:40	2013-09-14 10:15:40	1	687851	1443604	21	1
1	JKY	2013-09-14 12:15:19	2013-09-14 10:15:19	2	687851	1443603
2	JKY	2013-09-14 12:15:40	2013-09-14 10:15:40	2	687851	1443604	21	1
3	JKY	2013-09-14 12:16:08	2013-09-14 10:16:08	2	687851	1443604	28	0
4	JKY	2013-09-14 12:16:41	2013-09-14 10:16:41	2	687852	1443604	33	1
5	JKY	2013-09-14 12:16:58	2013-09-14 10:16:58	2	687852	1443605	17	1
6	JKY	2013-09-14 12:17:18	2013-09-14 10:17:18	2	687853	1443618	20	13.0384
7	JKY	2013-09-14 12:17:32	2013-09-14 10:17:32	2	687846	1443627	14	11.4018
8	JKY	2013-09-14 12:17:49	2013-09-14 10:17:49	2	687844	1443634	17	7.28011
9	JKY	2013-09-14 12:17:57	2013-09-14 10:17:57	2	687837	1443637	8	7.61577
10	JKY	2013-09-14 12:18:03	2013-09-14 10:18:03	2	687833	1443643	6	7.2111
11	JKY	2013-09-14 12:18:08	2013-09-14 10:18:08	2	687833	1443649	5	6
12	JKY	2013-09-14 12:18:19	2013-09-14 10:18:19	2	687838	1443659	11	11.1803
13	JKY	2013-09-14 12:18:28	2013-09-14 10:18:28	2	687839	1443667	9	8.06226
14	JKY	2013-09-14 12:18:39	2013-09-14 10:18:39	2	687839	1443678	11	11
15	JKY	2013-09-14 12:18:55	2013-09-14 10:18:55	2	687828	1443685	16	13.0384
16	JKY	2013-09-14 12:19:11	2013-09-14 10:19:11	2	687825	1443687	16	3.60555
17	JKY	2013-09-14 12:19:13	2013-09-14 10:19:13	2	687824	1443689	2	2.23607
18	JKY	2013-09-14 12:19:33	2013-09-14 10:19:33	2	687822	1443694	20	5.38516
19	JKY	2013-09-14 12:19:38	2013-09-14 10:19:38	2	687820	1443698	5	4.47214
20	JKY	2013-09-14 12:20:00	2013-09-14 10:20:00	2	687818	1443706	22	8.24621
21	JKY	2013-09-14 12:20:25	2013-09-14 10:20:25	2	687818	1443706	25	0
22	JKY	2013-09-14 12:20:54	2013-09-14 10:20:54	2	687818	1443706	29	0
23	JKY	2013-09-14 12:21:22	2013-09-14 10:21:22	2	687818	1443706	28	0
24	JKY	2013-09-14 12:21:50	2013-09-14 10:21:50	2	687818	1443705	28	1
25	JKY	2013-09-14 12:22:21	2013-09-14 10:22:21	2	687818	1443705	31	0
26	JKY	2013-09-14 12:22:49	2013-09-14 10:22:49	2	687818	1443705	28	0
27	JKY	2013-09-14 12:22:56	2013-09-14 10:22:56	2	687818	1443705	7	0
28	JKY	2013-09-14 12:23:19	2013-09-14 10:23:19	2	687810	1443719	23	16.1245
29	JKY	2013-09-14 12:23:36	2013-09-14 10:23:36	2	687798	1443722	17	12.3693
30	JKY	2013-09-14 12:24:01	2013-09-14 10:24:01	2	687792	1443724	25	6.32456
31	JKY	2013-09-14 12:24:07	2013-09-14 10:24:07	2	687788	1443726	6	4.47214
32	JKY	2013-09-14 12:24:29	2013-09-14 10:24:29	2	687778	1443730	22	10.7703
33	JKY	2013-09-14 12:24:34	2013-09-14 10:24:34	2	687775	1443730	5	3
34	JKY	2013-09-14 12:24:50	2013-09-14 10:24:50	2	687767	1443734	16	8.94427
35	JKY	2013-09-14 12:25:08	2013-09-14 10:25:08	2	687762	1443735	18	5.09902
36	JKY	2013-09-14 12:25:13	2013-09-14 10:25:13	2	687757	1443735	5	5
37	JKY	2013-09-14 12:25:16	2013-09-14 10:25:16	2	687756	1443739	3	4.12311
38	JKY	2013-09-14 12:25:18	2013-09-14 10:25:18	2	687755	1443741	2	2.23607
39	JKY	2013-09-14 12:25:33	2013-09-14 10:25:33	2	687747	1443748	15	10.6301
40	JKY	2013-09-14 12:25:53	2013-09-14 10:25:53	2	687742	1443750	20	5.38516
41	JKY	2013-09-14 12:26:22	2013-09-14 10:26:22	2	687742	1443750	29	0
42	JKY	2013-09-14 12:26:50	2013-09-14 10:26:50	2	687738	1443750	28	4
43	JKY	2013-09-14 12:27:07	2013-09-14 10:27:07	2	687727	1443756	17	12.53
44	JKY	2013-09-14 12:27:24	2013-09-14 10:27:24	2	687721	1443760	17	7.2111
45	JKY	2013-09-14 12:27:53	2013-09-14 10:27:53	2	687721	1443760	29	0
46	JKY	2013-09-14 12:28:16	2013-09-14 10:28:16	2	687720	1443760	23	1
47	JKY	2013-09-14 12:28:33	2013-09-14 10:28:33	2	687720	1443760	17	0
48	JKY	2013-09-14 12:29:05	2013-09-14 10:29:05	2	687720	1443760	32	0
49	JKY	2013-09-14 12:29:33	2013-09-14 10:29:33	2	687719	1443761	28	1.41421
50	JKY	2013-09-14 12:29:49	2013-09-14 10:29:49	2	687706	1443771	16	16.4012
51	JKY	2013-09-14 12:30:03	2013-09-14 10:30:03	2	687698	1443777	14	10
52	JKY	2013-09-14 12:30:22	2013-09-14 10:30:22	2	687691	1443793	19	17.4642
53	JKY	2013-09-14 12:30:34	2013-09-14 10:30:34	2	687684	1443799	12	9.21954
54	JKY	2013-09-14 12:30:54	2013-09-14 10:30:54	2	687670	1443805	20	15.2315
55	JKY	2013-09-14 12:31:03	2013-09-14 10:31:03	2	687668	1443806	9	2.23607
56	JKY	2013-09-14 12:31:24	2013-09-14 10:31:24	2	687665	1443824	21	18.2483
57	JKY	2013-09-14 12:31:44	2013-09-14 10:31:44	2	687657	1443833	20	12.0416
58	JKY	2013-09-14 12:31:57	2013-09-14 10:31:57	2	687652	1443841	13	9.43398
59	JKY	2013-09-14 12:32:19	2013-09-14 10:32:19	2	687646	1443847	22	8.48528
60	JKY	2013-09-14 12:32:44	2013-09-14 10:32:44	2	687646	1443847	25	0
61	JKY	2013-09-14 12:33:10	2013-09-14 10:33:10	2	687646	1443847	26	0
62	JKY	2013-09-14 12:33:19	2013-09-14 10:33:19	2	687645	1443850	9	3.16228
63	JKY	2013-09-14 12:33:35	2013-09-14 10:33:35	2	687636	1443864	16	16.6433
64	JKY	2013-09-14 12:33:56	2013-09-14 10:33:56	2	687631	1443873	21	10.2956
65	JKY	2013-09-14 12:34:26	2013-09-14 10:34:26	2	687625	1443880	30	9.21954
66	JKY	2013-09-14 12:34:51	2013-09-14 10:34:51	2	687621	1443883	25	5
67	JKY	2013-09-14 12:35:22	2013-09-14 10:35:22	2	687621	1443883	31	0
68	JKY	2013-09-14 12:35:48	2013-09-14 10:35:48	2	687615	1443885	26	6.32456
69	JKY	2013-09-14 12:35:53	2013-09-14 10:35:53	2	687611	1443886	5	4.12311
70	JKY	2013-09-14 12:36:18	2013-09-14 10:36:18	2	687603	1443893	25	10.6301
71	JKY	2013-09-14 12:36:43	2013-09-14 10:36:43	2	687603	1443893	25	0
72	JKY	2013-09-14 12:37:00	2013-09-14 10:37:00	2	687609	1443903	17	11.6619
73	JKY	2013-09-14 12:37:33	2013-09-14 10:37:33	2	687609	1443903	33	0
74	JKY	2013-09-14 12:38:06	2013-09-14 10:38:06	2	687609	1443903	33	0
75	JKY	2013-09-14 12:38:27	2013-09-14 10:38:27	2	687595	1443906	21	14.3178
76	JKY	2013-09-14 12:38:43	2013-09-14 10:38:43	2	687583	1443912	16	13.4164
77	JKY	2013-09-14 12:39:01	2013-09-14 10:39:01	2	687570	1443915	18	13.3417
78	JKY	2013-09-14 12:39:23	2013-09-14 10:39:23	2	687560	1443920	22	11.1803
79	JKY	2013-09-14 12:39:43	2013-09-14 10:39:43	2	687554	1443923	20	6.7082
80	JKY	2013-09-14 12:40:01	2013-09-14 10:40:01	2	687546	1443919	18	8.94427
81	JKY	2013-09-14 12:40:20	2013-09-14 10:40:20	2	687533	1443911	19	15.2643
82	JKY	2013-09-14 12:40:40	2013-09-14 10:40:40	2	687521	1443905	20	13.4164
83	JKY	2013-09-14 12:41:02	2013-09-14 10:41:02	2	687514	1443903	22	7.28011
84	JKY	2013-09-14 12:41:29	2013-09-14 10:41:29	2	687514	1443903	27	0
85	JKY	2013-09-14 12:42:01	2013-09-14 10:42:01	2	687514	1443903	32	0
86	JKY	2013-09-14 12:42:17	2013-09-14 10:42:17	2	687503	1443894	16	14.2127
87	JKY	2013-09-14 12:42:26	2013-09-14 10:42:26	2	687496	1443892	9	7.28011
88	JKY	2013-09-14 12:42:45	2013-09-14 10:42:45	2	687481	1443894	19	15.1327
89	JKY	2013-09-14 12:42:48	2013-09-14 10:42:48	2	687478	1443893	3	3.16228
90	JKY	2013-09-14 12:42:59	2013-09-14 10:42:59	2	687467	1443886	11	13.0384
91	JKY	2013-09-14 12:43:08	2013-09-14 10:43:08	2	687460	1443879	9	9.89949
92	JKY	2013-09-14 12:43:24	2013-09-14 10:43:24	2	687446	1443872	16	15.6525
93	JKY	2013-09-14 12:43:29	2013-09-14 10:43:29	2	687441	1443875	5	5.83095
94	JKY	2013-09-14 12:43:46	2013-09-14 10:43:46	2	687428	1443869	17	14.3178
95	JKY	2013-09-14 12:44:02	2013-09-14 10:44:02	2	687416	1443873	16	12.6491
96	JKY	2013-09-14 12:44:19	2013-09-14 10:44:19	2	687404	1443877	17	12.6491
97	JKY	2013-09-14 12:44:21	2013-09-14 10:44:21	2	687403	1443879	2	2.23607
98	JKY	2013-09-14 12:44:39	2013-09-14 10:44:39	2	687390	1443890	18	17.0294
99	JKY	2013-09-14 12:44:53	2013-09-14 10:44:53	2	687379	1443896	14	12.53
100	JKY	2013-09-14 12:45:11	2013-09-14 10:45:11	2	687362	1443903	18	18.3848
101	JKY	2013-09-14 12:45:27	2013-09-14 10:45:27	2	687357	1443908	16	7.07107
102	JKY	2013-09-14 12:45:41	2013-09-14 10:45:41	2	687355	1443911	14	3.60555
103	JKY	2013-09-14 12:45:57	2013-09-14 10:45:57	2	687354	1443923	16	12.0416
104	JKY	2013-09-14 12:46:02	2013-09-14 10:46:02	2	687356	1443928	5	5.38516
105	JKY	2013-09-14 12:46:23	2013-09-14 10:46:23	2	687358	1443948	21	20.0998
106	JKY	2013-09-14 12:46:44	2013-09-14 10:46:44	2	687358	1443950	21	2
107	JKY	2013-09-14 12:47:15	2013-09-14 10:47:15	2	687358	1443950	31	0
108	JKY	2013-09-14 12:47:38	2013-09-14 10:47:38	2	687358	1443950	23	0
109	JKY	2013-09-14 12:48:03	2013-09-14 10:48:03	2	687358	1443950	25	0
110	JKY	2013-09-14 12:48:30	2013-09-14 10:48:30	2	687358	1443950	27	0
111	JKY	2013-09-14 12:48:58	2013-09-14 10:48:58	2	687358	1443950	28	0
112	JKY	2013-09-14 12:49:23	2013-09-14 10:49:23	2	687358	1443950	25	0
113	JKY	2013-09-14 12:49:49	2013-09-14 10:49:49	2	687357	1443950	26	1
114	JKY	2013-09-14 12:50:20	2013-09-14 10:50:20	2	687357	1443950	31	0
115	JKY	2013-09-14 12:50:53	2013-09-14 10:50:53	2	687358	1443951	33	1.41421
116	JKY	2013-09-14 12:51:10	2013-09-14 10:51:10	2	687350	1443957	17	10
117	JKY	2013-09-14 12:51:35	2013-09-14 10:51:35	2	687349	1443957	25	1
118	JKY	2013-09-14 12:52:07	2013-09-14 10:52:07	2	687348	1443957	32	1
119	JKY	2013-09-14 12:52:21	2013-09-14 10:52:21	2	687348	1443957	14	0
120	JKY	2013-09-14 12:52:26	2013-09-14 10:52:26	2	687342	1443955	5	6.32456
121	JKY	2013-09-14 12:52:47	2013-09-14 10:52:47	2	687338	1443954	21	4.12311
122	JKY	2013-09-14 12:53:07	2013-09-14 10:53:07	2	687338	1443954	20	0
123	JKY	2013-09-14 12:53:29	2013-09-14 10:53:29	2	687338	1443954	22	0
124	JKY	2013-09-14 12:54:13	2013-09-14 10:54:13	2	687338	1443954	44	0
125	JKY	2013-09-14 12:54:40	2013-09-14 10:54:40	2	687333	1443951	27	5.83095
126	JKY	2013-09-14 12:55:04	2013-09-14 10:55:04	2	687330	1443951	24	3
127	JKY	2013-09-14 12:55:35	2013-09-14 10:55:35	2	687329	1443951	31	1
128	JKY	2013-09-14 12:56:06	2013-09-14 10:56:06	2	687329	1443951	31	0
129	JKY	2013-09-14 12:56:32	2013-09-14 10:56:32	2	687329	1443951	26	0
130	JKY	2013-09-14 12:56:58	2013-09-14 10:56:58	2	687329	1443951	26	0
131	JKY	2013-09-14 12:57:39	2013-09-14 10:57:39	2	687329	1443951	41	0
132	JKY	2013-09-14 12:58:10	2013-09-14 10:58:10	2	687329	1443951	31	0
133	JKY	2013-09-14 12:58:24	2013-09-14 10:58:24	2	687322	1443949	14	7.28011
134	JKY	2013-09-14 12:58:54	2013-09-14 10:58:54	2	687322	1443949	30	0
135	JKY	2013-09-14 12:59:22	2013-09-14 10:59:22	2	687322	1443949	28	0
136	JKY	2013-09-14 12:59:52	2013-09-14 10:59:52	2	687322	1443949	30	0
137	JKY	2013-09-14 13:00:26	2013-09-14 11:00:26	2	687322	1443949	34	0
138	JKY	2013-09-14 13:00:46	2013-09-14 11:00:46	2	687322	1443949	20	0
139	JKY	2013-09-14 13:01:20	2013-09-14 11:01:20	2	687322	1443949	34	0
140	JKY	2013-09-14 13:01:47	2013-09-14 11:01:47	2	687322	1443949	27	0
141	JKY	2013-09-14 13:02:25	2013-09-14 11:02:25	2	687322	1443949	38	0
142	JKY	2013-09-14 13:03:03	2013-09-14 11:03:03	2	687322	1443949	38	0
143	JKY	2013-09-14 13:03:40	2013-09-14 11:03:40	2	687322	1443949	37	0
144	JKY	2013-09-14 13:04:11	2013-09-14 11:04:11	2	687322	1443949	31	0
145	JKY	2013-09-14 13:04:40	2013-09-14 11:04:40	2	687322	1443949	29	0
146	JKY	2013-09-14 13:05:12	2013-09-14 11:05:12	2	687322	1443949	32	0
147	JKY	2013-09-14 13:05:40	2013-09-14 11:05:40	2	687322	1443949	28	0
148	JKY	2013-09-14 13:06:14	2013-09-14 11:06:14	2	687322	1443949	34	0
149	JKY	2013-09-14 13:06:44	2013-09-14 11:06:44	2	687322	1443949	30	0
150	JKY	2013-09-14 13:07:12	2013-09-14 11:07:12	2	687325	1443950	28	3.16228
151	JKY	2013-09-14 13:07:35	2013-09-14 11:07:35	2	687330	1443949	23	5.09902
152	JKY	2013-09-14 13:08:00	2013-09-14 11:08:00	2	687333	1443948	25	3.16228
153	JKY	2013-09-14 13:08:23	2013-09-14 11:08:23	2	687340	1443952	23	8.06226
154	JKY	2013-09-14 13:08:36	2013-09-14 11:08:36	2	687344	1443956	13	5.65685
155	JKY	2013-09-14 13:08:54	2013-09-14 11:08:54	2	687346	1443964	18	8.24621
156	JKY	2013-09-14 13:09:30	2013-09-14 11:09:30	2	687346	1443964	36	0
157	JKY	2013-09-14 13:10:01	2013-09-14 11:10:01	2	687346	1443964	31	0
158	JKY	2013-09-14 13:10:28	2013-09-14 11:10:28	2	687346	1443964	27	0
159	JKY	2013-09-14 13:11:01	2013-09-14 11:11:01	2	687346	1443964	33	0
160	JKY	2013-09-14 13:11:35	2013-09-14 11:11:35	2	687346	1443964	34	0
161	JKY	2013-09-14 13:12:08	2013-09-14 11:12:08	2	687346	1443964	33	0
162	JKY	2013-09-14 13:12:46	2013-09-14 11:12:46	2	687346	1443964	38	0
163	JKY	2013-09-14 13:13:20	2013-09-14 11:13:20	2	687346	1443964	34	0
164	JKY	2013-09-14 13:13:48	2013-09-14 11:13:48	2	687346	1443964	28	0
165	JKY	2013-09-14 13:14:19	2013-09-14 11:14:19	2	687346	1443964	31	0
166	JKY	2013-09-14 13:14:57	2013-09-14 11:14:57	2	687346	1443964	38	0
167	JKY	2013-09-14 13:15:17	2013-09-14 11:15:17	2	687350	1443967	20	5
168	JKY	2013-09-14 13:15:42	2013-09-14 11:15:42	2	687350	1443967	25	0
169	JKY	2013-09-14 13:16:16	2013-09-14 11:16:16	2	687350	1443967	34	0
170	JKY	2013-09-14 13:16:47	2013-09-14 11:16:47	2	687350	1443967	31	0
171	JKY	2013-09-14 13:17:23	2013-09-14 11:17:23	2	687350	1443967	36	0
172	JKY	2013-09-14 13:17:42	2013-09-14 11:17:42	2	687362	1443977	19	15.6205
173	JKY	2013-09-14 13:18:04	2013-09-14 11:18:04	2	687366	1443980	22	5
174	JKY	2013-09-14 13:18:28	2013-09-14 11:18:28	2	687366	1443980	24	0
175	JKY	2013-09-14 13:18:55	2013-09-14 11:18:55	2	687371	1443985	27	7.07107
176	JKY	2013-09-14 13:19:18	2013-09-14 11:19:18	2	687372	1443985	23	1
177	JKY	2013-09-14 13:19:43	2013-09-14 11:19:43	2	687379	1443991	25	9.21954
178	JKY	2013-09-14 13:19:59	2013-09-14 11:19:59	2	687380	1443997	16	6.08276
179	JKY	2013-09-14 13:20:25	2013-09-14 11:20:25	2	687380	1443997	26	0
180	JKY	2013-09-14 13:20:50	2013-09-14 11:20:50	2	687380	1443998	25	1
181	JKY	2013-09-14 13:21:05	2013-09-14 11:21:05	2	687384	1444010	15	12.6491
182	JKY	2013-09-14 13:21:30	2013-09-14 11:21:30	2	687383	1444012	25	2.23607
183	JKY	2013-09-14 13:21:49	2013-09-14 11:21:49	2	687384	1444024	19	12.0416
184	JKY	2013-09-14 13:22:05	2013-09-14 11:22:05	2	687385	1444035	16	11.0454
185	JKY	2013-09-14 13:22:23	2013-09-14 11:22:23	2	687385	1444036	18	1
186	JKY	2013-09-14 13:22:40	2013-09-14 11:22:40	2	687385	1444048	17	12
187	JKY	2013-09-14 13:23:03	2013-09-14 11:23:03	2	687386	1444052	23	4.12311
188	JKY	2013-09-14 13:23:19	2013-09-14 11:23:19	2	687382	1444061	16	9.84886
189	JKY	2013-09-14 13:23:36	2013-09-14 11:23:36	2	687382	1444072	17	11
190	JKY	2013-09-14 13:23:56	2013-09-14 11:23:56	2	687387	1444084	20	13
191	JKY	2013-09-14 13:24:15	2013-09-14 11:24:15	2	687394	1444098	19	15.6525
192	JKY	2013-09-14 13:24:34	2013-09-14 11:24:34	2	687398	1444111	19	13.6015
193	JKY	2013-09-14 13:24:56	2013-09-14 11:24:56	2	687394	1444123	22	12.6491
194	JKY	2013-09-14 13:25:28	2013-09-14 11:25:28	2	687394	1444123	32	0
195	JKY	2013-09-14 13:25:53	2013-09-14 11:25:53	2	687388	1444129	25	8.48528
196	JKY	2013-09-14 13:26:16	2013-09-14 11:26:16	2	687380	1444142	23	15.2643
197	JKY	2013-09-14 13:26:40	2013-09-14 11:26:40	2	687377	1444145	24	4.24264
198	JKY	2013-09-14 13:27:13	2013-09-14 11:27:13	2	687377	1444145	33	0
199	JKY	2013-09-14 13:27:42	2013-09-14 11:27:42	2	687374	1444147	29	3.60555
200	JKY	2013-09-14 13:28:13	2013-09-14 11:28:13	2	687374	1444147	31	0
201	JKY	2013-09-14 13:28:43	2013-09-14 11:28:43	2	687374	1444147	30	0
202	JKY	2013-09-14 13:29:17	2013-09-14 11:29:17	2	687374	1444147	34	0
203	JKY	2013-09-14 13:29:48	2013-09-14 11:29:48	2	687374	1444147	31	0
204	JKY	2013-09-14 13:30:17	2013-09-14 11:30:17	2	687374	1444147	29	0
205	JKY	2013-09-14 13:30:36	2013-09-14 11:30:36	2	687373	1444147	19	1
206	JKY	2013-09-14 13:31:08	2013-09-14 11:31:08	2	687373	1444147	32	0
207	JKY	2013-09-14 13:31:33	2013-09-14 11:31:33	2	687370	1444148	25	3.16228
208	JKY	2013-09-14 13:31:55	2013-09-14 11:31:55	2	687370	1444148	22	0
209	JKY	2013-09-14 13:32:31	2013-09-14 11:32:31	2	687370	1444148	36	0
210	JKY	2013-09-14 13:33:01	2013-09-14 11:33:01	2	687370	1444148	30	0
211	JKY	2013-09-14 13:33:27	2013-09-14 11:33:27	2	687370	1444148	26	0
212	JKY	2013-09-14 13:33:36	2013-09-14 11:33:36	2	687373	1444143	9	5.83095
213	JKY	2013-09-14 13:34:02	2013-09-14 11:34:02	2	687365	1444124	26	20.6155
214	JKY	2013-09-14 13:34:27	2013-09-14 11:34:27	2	687361	1444155	25	31.257
215	JKY	2013-09-14 13:35:04	2013-09-14 11:35:04	2	687361	1444155	37	0
216	JKY	2013-09-14 13:35:48	2013-09-14 11:35:48	2	687361	1444153	44	2
217	JKY	2013-09-14 13:36:29	2013-09-14 11:36:29	2	687362	1444153	41	1
218	JKY	2013-09-14 13:36:44	2013-09-14 11:36:44	2	687362	1444153	15	0
219	JKY	2013-09-14 13:36:47	2013-09-14 11:36:47	2	687362	1444153	3	0
220	JKY	2013-09-14 13:37:07	2013-09-14 11:37:07	2	687362	1444156	20	3
221	JKY	2013-09-14 13:37:24	2013-09-14 11:37:24	2	687349	1444147	17	15.8114
222	JKY	2013-09-14 13:37:44	2013-09-14 11:37:44	2	687342	1444152	20	8.60233
223	JKY	2013-09-14 13:37:46	2013-09-14 11:37:46	2	687340	1444153	2	2.23607
224	JKY	2013-09-14 13:38:07	2013-09-14 11:38:07	2	687331	1444150	21	9.48683
225	JKY	2013-09-14 13:38:24	2013-09-14 11:38:24	2	687321	1444154	17	10.7703
226	JKY	2013-09-14 13:38:39	2013-09-14 11:38:39	2	687315	1444156	15	6.32456
227	JKY	2013-09-14 13:38:45	2013-09-14 11:38:45	2	687309	1444158	6	6.32456
228	JKY	2013-09-14 13:39:05	2013-09-14 11:39:05	2	687304	1444160	20	5.38516
229	JKY	2013-09-14 13:39:36	2013-09-14 11:39:36	2	687304	1444160	31	0
230	JKY	2013-09-14 13:40:13	2013-09-14 11:40:13	2	687301	1444159	37	3.16228
231	JKY	2013-09-14 13:40:33	2013-09-14 11:40:33	2	687293	1444157	20	8.24621
232	JKY	2013-09-14 13:41:10	2013-09-14 11:41:10	2	687293	1444157	37	0
233	JKY	2013-09-14 13:41:56	2013-09-14 11:41:56	2	687293	1444157	46	0
234	JKY	2013-09-14 13:42:14	2013-09-14 11:42:14	2	687285	1444167	18	12.8062
235	JKY	2013-09-14 13:42:35	2013-09-14 11:42:35	2	687284	1444172	21	5.09902
236	JKY	2013-09-14 13:42:53	2013-09-14 11:42:53	2	687279	1444180	18	9.43398
237	JKY	2013-09-14 13:43:24	2013-09-14 11:43:24	2	687277	1444180	31	2
238	JKY	2013-09-14 13:43:42	2013-09-14 11:43:42	2	687269	1444190	18	12.8062
239	JKY	2013-09-14 13:43:55	2013-09-14 11:43:55	2	687271	1444186	13	4.47214
240	JKY	2013-09-14 13:44:10	2013-09-14 11:44:10	2	687265	1444185	15	6.08276
241	JKY	2013-09-14 13:44:27	2013-09-14 11:44:27	2	687254	1444187	17	11.1803
242	JKY	2013-09-14 13:44:42	2013-09-14 11:44:42	2	687248	1444200	15	14.3178
243	JKY	2013-09-14 13:44:58	2013-09-14 11:44:58	2	687250	1444214	16	14.1421
244	JKY	2013-09-14 13:45:13	2013-09-14 11:45:13	2	687246	1444226	15	12.6491
245	JKY	2013-09-14 13:45:32	2013-09-14 11:45:32	2	687240	1444235	19	10.8167
246	JKY	2013-09-14 13:45:54	2013-09-14 11:45:54	2	687240	1444235	22	0
247	JKY	2013-09-14 13:46:24	2013-09-14 11:46:24	2	687240	1444234	30	1
248	JKY	2013-09-14 13:46:42	2013-09-14 11:46:42	2	687244	1444243	18	9.84886
249	JKY	2013-09-14 13:46:50	2013-09-14 11:46:50	2	687243	1444249	8	6.08276
250	JKY	2013-09-14 13:47:08	2013-09-14 11:47:08	2	687239	1444262	18	13.6015
251	JKY	2013-09-14 13:47:24	2013-09-14 11:47:24	2	687231	1444266	16	8.94427
252	JKY	2013-09-14 13:47:37	2013-09-14 11:47:37	2	687227	1444272	13	7.2111
253	JKY	2013-09-14 13:48:00	2013-09-14 11:48:00	2	687214	1444285	23	18.3848
254	JKY	2013-09-14 13:48:02	2013-09-14 11:48:02	2	687212	1444287	2	2.82843
255	JKY	2013-09-14 13:48:20	2013-09-14 11:48:20	2	687208	1444304	18	17.4642
256	JKY	2013-09-14 13:48:22	2013-09-14 11:48:22	2	687207	1444306	2	2.23607
257	JKY	2013-09-14 13:48:27	2013-09-14 11:48:27	2	687205	1444312	5	6.32456
258	JKY	2013-09-14 13:48:44	2013-09-14 11:48:44	2	687204	1444329	17	17.0294
259	JKY	2013-09-14 13:49:04	2013-09-14 11:49:04	2	687200	1444347	20	18.4391
260	JKY	2013-09-14 13:49:20	2013-09-14 11:49:20	2	687199	1444355	16	8.06226
261	JKY	2013-09-14 13:49:49	2013-09-14 11:49:49	2	687199	1444355	29	0
262	JKY	2013-09-14 13:50:05	2013-09-14 11:50:05	2	687202	1444361	16	6.7082
263	JKY	2013-09-14 13:50:22	2013-09-14 11:50:22	2	687205	1444368	17	7.61577
264	JKY	2013-09-14 13:50:37	2013-09-14 11:50:37	2	687214	1444381	15	15.8114
265	JKY	2013-09-14 13:50:38	2013-09-14 11:50:38	2	687214	1444382	1	1
266	JKY	2013-09-14 13:50:48	2013-09-14 11:50:48	2	687209	1444392	10	11.1803
267	JKY	2013-09-14 13:51:04	2013-09-14 11:51:04	2	687212	1444406	16	14.3178
268	JKY	2013-09-14 13:51:21	2013-09-14 11:51:21	2	687225	1444418	17	17.6918
269	JKY	2013-09-14 13:51:43	2013-09-14 11:51:43	2	687227	1444421	22	3.60555
270	JKY	2013-09-14 13:52:01	2013-09-14 11:52:01	2	687227	1444422	18	1
271	JKY	2013-09-14 13:52:07	2013-09-14 11:52:07	2	687226	1444429	6	7.07107
272	JKY	2013-09-14 13:52:26	2013-09-14 11:52:26	2	687234	1444446	19	18.7883
273	JKY	2013-09-14 13:52:41	2013-09-14 11:52:41	2	687244	1444461	15	18.0278
274	JKY	2013-09-14 13:52:49	2013-09-14 11:52:49	2	687249	1444468	8	8.60233
275	JKY	2013-09-14 13:53:09	2013-09-14 11:53:09	2	687248	1444475	20	7.07107
276	JKY	2013-09-14 13:53:37	2013-09-14 11:53:37	2	687248	1444474	28	1
277	JKY	2013-09-14 13:53:51	2013-09-14 11:53:51	2	687246	1444486	14	12.1655
278	JKY	2013-09-14 13:54:02	2013-09-14 11:54:02	2	687241	1444496	11	11.1803
279	JKY	2013-09-14 13:54:24	2013-09-14 11:54:24	2	687244	1444511	22	15.2971
280	JKY	2013-09-14 13:54:57	2013-09-14 11:54:57	2	687243	1444511	33	1
281	JKY	2013-09-14 13:55:32	2013-09-14 11:55:32	2	687243	1444511	35	0
282	JKY	2013-09-14 13:55:59	2013-09-14 11:55:59	2	687242	1444514	27	3.16228
283	JKY	2013-09-14 13:56:00	2013-09-14 11:56:00	2	687242	1444516	1	2
284	JKY	2013-09-14 13:56:13	2013-09-14 11:56:13	2	687241	1444529	13	13.0384
285	JKY	2013-09-14 13:56:14	2013-09-14 11:56:14	2	687241	1444529	1	0
286	JKY	2013-09-14 13:56:24	2013-09-14 11:56:24	2	687241	1444534	10	5
287	JKY	2013-09-14 13:56:57	2013-09-14 11:56:57	2	687241	1444534	33	0
288	JKY	2013-09-14 13:57:13	2013-09-14 11:57:13	2	687242	1444545	16	11.0454
289	JKY	2013-09-14 13:57:31	2013-09-14 11:57:31	2	687244	1444556	18	11.1803
290	JKY	2013-09-14 13:57:38	2013-09-14 11:57:38	2	687246	1444561	7	5.38516
291	JKY	2013-09-14 13:57:48	2013-09-14 11:57:48	2	687248	1444569	10	8.24621
292	JKY	2013-09-14 13:57:50	2013-09-14 11:57:50	2	687249	1444571	2	2.23607
293	JKY	2013-09-14 13:58:04	2013-09-14 11:58:04	2	687251	1444574	14	3.60555
294	JKY	2013-09-14 13:58:41	2013-09-14 11:58:41	2	687251	1444574	37	0
295	JKY	2013-09-14 13:59:14	2013-09-14 11:59:14	2	687251	1444574	33	0
296	JKY	2013-09-14 13:59:33	2013-09-14 11:59:33	2	687249	1444575	19	2.23607
297	JKY	2013-09-14 13:59:55	2013-09-14 11:59:55	2	687249	1444575	22	0
298	JKY	2013-09-14 14:00:24	2013-09-14 12:00:24	2	687249	1444575	29	0
299	JKY	2013-09-14 14:00:56	2013-09-14 12:00:56	2	687248	1444575	32	1
300	JKY	2013-09-14 14:01:09	2013-09-14 12:01:09	2	687253	1444572	13	5.83095
301	JKY	2013-09-14 14:01:25	2013-09-14 12:01:25	2	687250	1444571	16	3.16228
302	JKY	2013-09-14 14:01:31	2013-09-14 12:01:31	2	687248	1444565	6	6.32456
303	JKY	2013-09-14 14:01:49	2013-09-14 12:01:49	2	687232	1444557	18	17.8885
304	JKY	2013-09-14 14:01:54	2013-09-14 12:01:54	2	687226	1444557	5	6
305	JKY	2013-09-14 14:02:12	2013-09-14 12:02:12	2	687216	1444561	18	10.7703
306	JKY	2013-09-14 14:02:27	2013-09-14 12:02:27	2	687200	1444564	15	16.2788
307	JKY	2013-09-14 14:02:30	2013-09-14 12:02:30	2	687197	1444564	3	3
308	JKY	2013-09-14 14:02:44	2013-09-14 12:02:44	2	687184	1444557	14	14.7648
309	JKY	2013-09-14 14:03:03	2013-09-14 12:03:03	2	687164	1444555	19	20.0998
310	JKY	2013-09-14 14:03:18	2013-09-14 12:03:18	2	687149	1444547	15	17
311	JKY	2013-09-14 14:03:24	2013-09-14 12:03:24	2	687144	1444544	6	5.83095
312	JKY	2013-09-14 14:03:28	2013-09-14 12:03:28	2	687141	1444541	4	4.24264
313	JKY	2013-09-14 14:03:46	2013-09-14 12:03:46	2	687122	1444529	18	22.4722
314	JKY	2013-09-14 14:03:59	2013-09-14 12:03:59	2	687109	1444526	13	13.3417
315	JKY	2013-09-14 14:04:18	2013-09-14 12:04:18	2	687090	1444516	19	21.4709
316	JKY	2013-09-14 14:04:32	2013-09-14 12:04:32	2	687078	1444510	14	13.4164
317	JKY	2013-09-14 14:04:55	2013-09-14 12:04:55	2	687077	1444509	23	1.41421
318	JKY	2013-09-14 14:05:13	2013-09-14 12:05:13	2	687063	1444509	18	14
319	JKY	2013-09-14 14:05:31	2013-09-14 12:05:31	2	687046	1444498	18	20.2485
320	JKY	2013-09-14 14:05:32	2013-09-14 12:05:32	2	687045	1444497	1	1.41421
321	JKY	2013-09-14 14:05:51	2013-09-14 12:05:51	2	687028	1444495	19	17.1172
322	JKY	2013-09-14 14:06:07	2013-09-14 12:06:07	2	687019	1444501	16	10.8167
323	JKY	2013-09-14 14:06:12	2013-09-14 12:06:12	2	687015	1444505	5	5.65685
324	JKY	2013-09-14 14:06:28	2013-09-14 12:06:28	2	687004	1444516	16	15.5563
325	JKY	2013-09-14 14:06:46	2013-09-14 12:06:46	2	686991	1444518	18	13.1529
326	JKY	2013-09-14 14:06:49	2013-09-14 12:06:49	2	686989	1444515	3	3.60555
327	JKY	2013-09-14 14:07:05	2013-09-14 12:07:05	2	686976	1444518	16	13.3417
328	JKY	2013-09-14 14:07:12	2013-09-14 12:07:12	2	686970	1444520	7	6.32456
329	JKY	2013-09-14 14:07:27	2013-09-14 12:07:27	2	686958	1444519	15	12.0416
330	JKY	2013-09-14 14:07:46	2013-09-14 12:07:46	2	686935	1444513	19	23.7697
331	JKY	2013-09-14 14:07:55	2013-09-14 12:07:55	2	686925	1444510	9	10.4403
332	JKY	2013-09-14 14:08:16	2013-09-14 12:08:16	2	686913	1444491	21	22.4722
333	JKY	2013-09-14 14:08:18	2013-09-14 12:08:18	2	686911	1444489	2	2.82843
334	JKY	2013-09-14 14:08:33	2013-09-14 12:08:33	2	686896	1444484	15	15.8114
335	JKY	2013-09-14 14:08:50	2013-09-14 12:08:50	2	686881	1444481	17	15.2971
336	JKY	2013-09-14 14:09:00	2013-09-14 12:09:00	2	686869	1444482	10	12.0416
337	JKY	2013-09-14 14:09:19	2013-09-14 12:09:19	2	686850	1444471	19	21.9545
338	JKY	2013-09-14 14:09:39	2013-09-14 12:09:39	2	686829	1444459	20	24.1868
339	JKY	2013-09-14 14:09:55	2013-09-14 12:09:55	2	686813	1444453	16	17.088
340	JKY	2013-09-14 14:10:10	2013-09-14 12:10:10	2	686800	1444445	15	15.2643
341	JKY	2013-09-14 14:10:29	2013-09-14 12:10:29	2	686785	1444428	19	22.6716
342	JKY	2013-09-14 14:10:45	2013-09-14 12:10:45	2	686774	1444418	16	14.8661
343	JKY	2013-09-14 14:11:03	2013-09-14 12:11:03	2	686758	1444410	18	17.8885
344	JKY	2013-09-14 14:11:20	2013-09-14 12:11:20	2	686745	1444400	17	16.4012
345	JKY	2013-09-14 14:11:40	2013-09-14 12:11:40	2	686727	1444389	20	21.095
346	JKY	2013-09-14 14:11:56	2013-09-14 12:11:56	2	686713	1444389	16	14
347	JKY	2013-09-14 14:12:01	2013-09-14 12:12:01	2	686709	1444391	5	4.47214
348	JKY	2013-09-14 14:12:20	2013-09-14 12:12:20	2	686695	1444401	19	17.2047
349	JKY	2013-09-14 14:12:23	2013-09-14 12:12:23	2	686692	1444403	3	3.60555
350	JKY	2013-09-14 14:12:40	2013-09-14 12:12:40	2	686676	1444411	17	17.8885
351	JKY	2013-09-14 14:12:54	2013-09-14 12:12:54	2	686663	1444416	14	13.9284
352	JKY	2013-09-14 14:13:01	2013-09-14 12:13:01	2	686656	1444419	7	7.61577
353	JKY	2013-09-14 14:13:08	2013-09-14 12:13:08	2	686648	1444415	7	8.94427
354	JKY	2013-09-14 14:13:26	2013-09-14 12:13:26	2	686631	1444401	18	22.0227
355	JKY	2013-09-14 14:13:42	2013-09-14 12:13:42	2	686626	1444382	16	19.6469
356	JKY	2013-09-14 14:13:56	2013-09-14 12:13:56	2	686622	1444378	14	5.65685
357	JKY	2013-09-14 14:14:10	2013-09-14 12:14:10	2	686617	1444369	14	10.2956
358	JKY	2013-09-14 14:14:27	2013-09-14 12:14:27	2	686605	1444356	17	17.6918
359	JKY	2013-09-14 14:14:42	2013-09-14 12:14:42	2	686592	1444352	15	13.6015
360	JKY	2013-09-14 14:15:02	2013-09-14 12:15:02	2	686580	1444333	20	22.4722
361	JKY	2013-09-14 14:15:22	2013-09-14 12:15:22	2	686568	1444314	20	22.4722
1	JKY	2013-09-19 11:16:18	2013-09-19 09:16:18	3	684562	1443062
2	JKY	2013-09-19 11:16:42	2013-09-19 09:16:42	3	684562	1443062	24	0
3	JKY	2013-09-19 11:16:51	2013-09-19 09:16:51	3	684563	1443063	9	1.41421
4	JKY	2013-09-19 11:16:56	2013-09-19 09:16:56	3	684567	1443067	5	5.65685
5	JKY	2013-09-19 11:17:12	2013-09-19 09:17:12	3	684581	1443074	16	15.6525
6	JKY	2013-09-19 11:17:16	2013-09-19 09:17:16	3	684586	1443074	4	5
7	JKY	2013-09-19 11:17:34	2013-09-19 09:17:34	3	684596	1443083	18	13.4536
8	JKY	2013-09-19 11:17:43	2013-09-19 09:17:43	3	684596	1443089	9	6
9	JKY	2013-09-19 11:18:00	2013-09-19 09:18:00	3	684602	1443098	17	10.8167
10	JKY	2013-09-19 11:18:12	2013-09-19 09:18:12	3	684607	1443103	12	7.07107
11	JKY	2013-09-19 11:18:28	2013-09-19 09:18:28	3	684618	1443107	16	11.7047
12	JKY	2013-09-19 11:18:38	2013-09-19 09:18:38	3	684622	1443110	10	5
13	JKY	2013-09-19 11:18:45	2013-09-19 09:18:45	3	684627	1443114	7	6.40312
14	JKY	2013-09-19 11:18:51	2013-09-19 09:18:51	3	684634	1443119	6	8.60233
15	JKY	2013-09-19 11:19:06	2013-09-19 09:19:06	3	684646	1443125	15	13.4164
16	JKY	2013-09-19 11:19:19	2013-09-19 09:19:19	3	684649	1443128	13	4.24264
17	JKY	2013-09-19 11:19:37	2013-09-19 09:19:37	3	684646	1443145	18	17.2627
18	JKY	2013-09-19 11:19:54	2013-09-19 09:19:54	3	684641	1443160	17	15.8114
19	JKY	2013-09-19 11:20:09	2013-09-19 09:20:09	3	684642	1443173	15	13.0384
20	JKY	2013-09-19 11:20:17	2013-09-19 09:20:17	3	684644	1443182	8	9.21954
21	JKY	2013-09-19 11:20:33	2013-09-19 09:20:33	3	684653	1443194	16	15
22	JKY	2013-09-19 11:20:48	2013-09-19 09:20:48	3	684653	1443205	15	11
23	JKY	2013-09-19 11:21:01	2013-09-19 09:21:01	3	684652	1443217	13	12.0416
24	JKY	2013-09-19 11:21:02	2013-09-19 09:21:02	3	684651	1443218	1	1.41421
25	JKY	2013-09-19 11:21:21	2013-09-19 09:21:21	3	684649	1443237	19	19.105
26	JKY	2013-09-19 11:21:29	2013-09-19 09:21:29	3	684648	1443244	8	7.07107
27	JKY	2013-09-19 11:21:44	2013-09-19 09:21:44	3	684646	1443253	15	9.21954
28	JKY	2013-09-19 11:22:08	2013-09-19 09:22:08	3	684646	1443253	24	0
29	JKY	2013-09-19 11:22:37	2013-09-19 09:22:37	3	684647	1443254	29	1.41421
30	JKY	2013-09-19 11:22:47	2013-09-19 09:22:47	3	684647	1443254	10	0
31	JKY	2013-09-19 11:23:03	2013-09-19 09:23:03	3	684656	1443267	16	15.8114
32	JKY	2013-09-19 11:23:07	2013-09-19 09:23:07	3	684658	1443270	4	3.60555
33	JKY	2013-09-19 11:23:12	2013-09-19 09:23:12	3	684661	1443274	5	5
34	JKY	2013-09-19 11:23:28	2013-09-19 09:23:28	3	684669	1443285	16	13.6015
35	JKY	2013-09-19 11:23:42	2013-09-19 09:23:42	3	684670	1443299	14	14.0357
36	JKY	2013-09-19 11:23:45	2013-09-19 09:23:45	3	684671	1443302	3	3.16228
37	JKY	2013-09-19 11:23:55	2013-09-19 09:23:55	3	684675	1443310	10	8.94427
38	JKY	2013-09-19 11:24:06	2013-09-19 09:24:06	3	684683	1443317	11	10.6301
39	JKY	2013-09-19 11:24:09	2013-09-19 09:24:09	3	684683	1443320	3	3
40	JKY	2013-09-19 11:24:24	2013-09-19 09:24:24	3	684682	1443334	15	14.0357
41	JKY	2013-09-19 11:24:30	2013-09-19 09:24:30	3	684681	1443339	6	5.09902
42	JKY	2013-09-19 11:24:37	2013-09-19 09:24:37	3	684681	1443345	7	6
43	JKY	2013-09-19 11:24:45	2013-09-19 09:24:45	3	684680	1443352	8	7.07107
44	JKY	2013-09-19 11:24:50	2013-09-19 09:24:50	3	684681	1443357	5	5.09902
45	JKY	2013-09-19 11:24:53	2013-09-19 09:24:53	3	684682	1443360	3	3.16228
46	JKY	2013-09-19 11:25:08	2013-09-19 09:25:08	3	684682	1443376	15	16
47	JKY	2013-09-19 11:25:26	2013-09-19 09:25:26	3	684691	1443389	18	15.8114
48	JKY	2013-09-19 11:25:45	2013-09-19 09:25:45	3	684693	1443394	19	5.38516
49	JKY	2013-09-19 11:25:59	2013-09-19 09:25:59	3	684694	1443396	14	2.23607
50	JKY	2013-09-19 11:26:18	2013-09-19 09:26:18	3	684713	1443402	19	19.9249
51	JKY	2013-09-19 11:26:22	2013-09-19 09:26:22	3	684715	1443405	4	3.60555
52	JKY	2013-09-19 11:26:25	2013-09-19 09:26:25	3	684716	1443407	3	2.23607
53	JKY	2013-09-19 11:26:38	2013-09-19 09:26:38	3	684728	1443408	13	12.0416
54	JKY	2013-09-19 11:26:58	2013-09-19 09:26:58	3	684746	1443403	20	18.6815
55	JKY	2013-09-19 11:27:18	2013-09-19 09:27:18	3	684764	1443401	20	18.1108
56	JKY	2013-09-19 11:27:35	2013-09-19 09:27:35	3	684779	1443402	17	15.0333
57	JKY	2013-09-19 11:27:53	2013-09-19 09:27:53	3	684795	1443397	18	16.7631
58	JKY	2013-09-19 11:28:11	2013-09-19 09:28:11	3	684813	1443400	18	18.2483
59	JKY	2013-09-19 11:28:15	2013-09-19 09:28:15	3	684816	1443400	4	3
60	JKY	2013-09-19 11:28:27	2013-09-19 09:28:27	3	684827	1443403	12	11.4018
61	JKY	2013-09-19 11:28:46	2013-09-19 09:28:46	3	684839	1443410	19	13.8924
62	JKY	2013-09-19 11:29:04	2013-09-19 09:29:04	3	684849	1443417	18	12.2066
63	JKY	2013-09-19 11:29:11	2013-09-19 09:29:11	3	684854	1443420	7	5.83095
64	JKY	2013-09-19 11:29:23	2013-09-19 09:29:23	3	684865	1443424	12	11.7047
65	JKY	2013-09-19 11:29:41	2013-09-19 09:29:41	3	684878	1443434	18	16.4012
66	JKY	2013-09-19 11:29:47	2013-09-19 09:29:47	3	684884	1443434	6	6
67	JKY	2013-09-19 11:30:05	2013-09-19 09:30:05	3	684892	1443429	18	9.43398
68	JKY	2013-09-19 11:30:35	2013-09-19 09:30:35	3	684892	1443429	30	0
69	JKY	2013-09-19 11:31:03	2013-09-19 09:31:03	3	684880	1443439	28	15.6205
70	JKY	2013-09-19 11:31:26	2013-09-19 09:31:26	3	684885	1443431	23	9.43398
71	JKY	2013-09-19 11:31:42	2013-09-19 09:31:42	3	684887	1443427	16	4.47214
72	JKY	2013-09-19 11:31:48	2013-09-19 09:31:48	3	684889	1443429	6	2.82843
73	JKY	2013-09-19 11:32:09	2013-09-19 09:32:09	3	684890	1443432	21	3.16228
74	JKY	2013-09-19 11:32:12	2013-09-19 09:32:12	3	684891	1443434	3	2.23607
75	JKY	2013-09-19 11:32:30	2013-09-19 09:32:30	3	684897	1443450	18	17.088
76	JKY	2013-09-19 11:32:47	2013-09-19 09:32:47	3	684904	1443460	17	12.2066
77	JKY	2013-09-19 11:32:54	2013-09-19 09:32:54	3	684908	1443462	7	4.47214
78	JKY	2013-09-19 11:33:14	2013-09-19 09:33:14	3	684917	1443471	20	12.7279
79	JKY	2013-09-19 11:33:17	2013-09-19 09:33:17	3	684918	1443471	3	1
80	JKY	2013-09-19 11:33:28	2013-09-19 09:33:28	3	684929	1443469	11	11.1803
81	JKY	2013-09-19 11:33:39	2013-09-19 09:33:39	3	684937	1443467	11	8.24621
82	JKY	2013-09-19 11:33:52	2013-09-19 09:33:52	3	684944	1443475	13	10.6301
83	JKY	2013-09-19 11:34:06	2013-09-19 09:34:06	3	684952	1443479	14	8.94427
84	JKY	2013-09-19 11:34:22	2013-09-19 09:34:22	3	684955	1443482	16	4.24264
85	JKY	2013-09-19 11:34:29	2013-09-19 09:34:29	3	684958	1443484	7	3.60555
86	JKY	2013-09-19 11:34:48	2013-09-19 09:34:48	3	684963	1443499	19	15.8114
87	JKY	2013-09-19 11:35:02	2013-09-19 09:35:02	3	684964	1443505	14	6.08276
88	JKY	2013-09-19 11:35:22	2013-09-19 09:35:22	3	684966	1443501	20	4.47214
89	JKY	2013-09-19 11:35:45	2013-09-19 09:35:45	3	684966	1443501	23	0
90	JKY	2013-09-19 11:36:05	2013-09-19 09:36:05	3	684966	1443501	20	0
91	JKY	2013-09-19 11:36:31	2013-09-19 09:36:31	3	684967	1443501	26	1
92	JKY	2013-09-19 11:36:56	2013-09-19 09:36:56	3	684967	1443501	25	0
93	JKY	2013-09-19 11:37:14	2013-09-19 09:37:14	3	684967	1443500	18	1
94	JKY	2013-09-19 11:37:38	2013-09-19 09:37:38	3	684967	1443500	24	0
95	JKY	2013-09-19 11:37:56	2013-09-19 09:37:56	3	684967	1443500	18	0
96	JKY	2013-09-19 11:38:34	2013-09-19 09:38:34	3	684967	1443500	38	0
97	JKY	2013-09-19 11:38:48	2013-09-19 09:38:48	3	684968	1443499	14	1.41421
98	JKY	2013-09-19 11:39:02	2013-09-19 09:39:02	3	684969	1443499	14	1
99	JKY	2013-09-19 11:39:21	2013-09-19 09:39:21	3	684969	1443499	19	0
100	JKY	2013-09-19 11:39:39	2013-09-19 09:39:39	3	684975	1443501	18	6.32456
101	JKY	2013-09-19 11:39:55	2013-09-19 09:39:55	3	684983	1443509	16	11.3137
102	JKY	2013-09-19 11:40:14	2013-09-19 09:40:14	3	684987	1443511	19	4.47214
103	JKY	2013-09-19 11:40:35	2013-09-19 09:40:35	3	684994	1443519	21	10.6301
104	JKY	2013-09-19 11:40:49	2013-09-19 09:40:49	3	685002	1443528	14	12.0416
105	JKY	2013-09-19 11:40:56	2013-09-19 09:40:56	3	685008	1443531	7	6.7082
106	JKY	2013-09-19 11:41:13	2013-09-19 09:41:13	3	685019	1443539	17	13.6015
107	JKY	2013-09-19 11:41:28	2013-09-19 09:41:28	3	685032	1443548	15	15.8114
108	JKY	2013-09-19 11:41:45	2013-09-19 09:41:45	3	685041	1443554	17	10.8167
109	JKY	2013-09-19 11:41:46	2013-09-19 09:41:46	3	685042	1443555	1	1.41421
110	JKY	2013-09-19 11:42:03	2013-09-19 09:42:03	3	685055	1443562	17	14.7648
111	JKY	2013-09-19 11:42:18	2013-09-19 09:42:18	3	685066	1443564	15	11.1803
112	JKY	2013-09-19 11:42:22	2013-09-19 09:42:22	3	685070	1443565	4	4.12311
113	JKY	2013-09-19 11:42:40	2013-09-19 09:42:40	3	685083	1443570	18	13.9284
114	JKY	2013-09-19 11:42:50	2013-09-19 09:42:50	3	685092	1443574	10	9.84886
115	JKY	2013-09-19 11:42:56	2013-09-19 09:42:56	3	685095	1443576	6	3.60555
116	JKY	2013-09-19 11:43:00	2013-09-19 09:43:00	3	685099	1443576	4	4
117	JKY	2013-09-19 11:43:16	2013-09-19 09:43:16	3	685105	1443577	16	6.08276
118	JKY	2013-09-19 11:43:36	2013-09-19 09:43:36	3	685107	1443578	20	2.23607
119	JKY	2013-09-19 11:43:54	2013-09-19 09:43:54	3	685107	1443577	18	1
120	JKY	2013-09-19 11:44:06	2013-09-19 09:44:06	3	685108	1443577	12	1
121	JKY	2013-09-19 11:44:27	2013-09-19 09:44:27	3	685116	1443573	21	8.94427
122	JKY	2013-09-19 11:44:52	2013-09-19 09:44:52	3	685116	1443573	25	0
123	JKY	2013-09-19 11:45:32	2013-09-19 09:45:32	3	685116	1443573	40	0
124	JKY	2013-09-19 11:46:14	2013-09-19 09:46:14	3	685116	1443573	42	0
125	JKY	2013-09-19 11:46:55	2013-09-19 09:46:55	3	685116	1443573	41	0
126	JKY	2013-09-19 11:47:31	2013-09-19 09:47:31	3	685116	1443573	36	0
127	JKY	2013-09-19 11:48:02	2013-09-19 09:48:02	3	685116	1443573	31	0
128	JKY	2013-09-19 11:48:30	2013-09-19 09:48:30	3	685116	1443573	28	0
129	JKY	2013-09-19 11:49:06	2013-09-19 09:49:06	3	685116	1443573	36	0
130	JKY	2013-09-19 11:49:37	2013-09-19 09:49:37	3	685116	1443573	31	0
131	JKY	2013-09-19 11:50:16	2013-09-19 09:50:16	3	685116	1443573	39	0
132	JKY	2013-09-19 11:50:42	2013-09-19 09:50:42	3	685120	1443572	26	4.12311
133	JKY	2013-09-19 11:51:07	2013-09-19 09:51:07	3	685122	1443565	25	7.28011
134	JKY	2013-09-19 11:51:41	2013-09-19 09:51:41	3	685120	1443575	34	10.198
135	JKY	2013-09-19 11:52:21	2013-09-19 09:52:21	3	685116	1443575	40	4
136	JKY	2013-09-19 11:53:04	2013-09-19 09:53:04	3	685116	1443575	43	0
137	JKY	2013-09-19 11:53:46	2013-09-19 09:53:46	3	685116	1443575	42	0
138	JKY	2013-09-19 11:54:30	2013-09-19 09:54:30	3	685116	1443575	44	0
139	JKY	2013-09-19 11:55:04	2013-09-19 09:55:04	3	685116	1443575	34	0
140	JKY	2013-09-19 11:55:30	2013-09-19 09:55:30	3	685116	1443575	26	0
141	JKY	2013-09-19 11:56:03	2013-09-19 09:56:03	3	685116	1443575	33	0
142	JKY	2013-09-19 11:56:38	2013-09-19 09:56:38	3	685116	1443575	35	0
143	JKY	2013-09-19 11:57:14	2013-09-19 09:57:14	3	685116	1443575	36	0
144	JKY	2013-09-19 11:57:50	2013-09-19 09:57:50	3	685116	1443574	36	1
145	JKY	2013-09-19 11:58:09	2013-09-19 09:58:09	3	685117	1443577	19	3.16228
146	JKY	2013-09-19 11:58:46	2013-09-19 09:58:46	3	685118	1443574	37	3.16228
147	JKY	2013-09-19 11:59:22	2013-09-19 09:59:22	3	685120	1443573	36	2.23607
148	JKY	2013-09-19 11:59:56	2013-09-19 09:59:56	3	685119	1443569	34	4.12311
149	JKY	2013-09-19 12:00:27	2013-09-19 10:00:27	3	685119	1443569	31	0
150	JKY	2013-09-19 12:01:11	2013-09-19 10:01:11	3	685119	1443570	44	1
151	JKY	2013-09-19 12:01:55	2013-09-19 10:01:55	3	685119	1443570	44	0
152	JKY	2013-09-19 12:02:28	2013-09-19 10:02:28	3	685119	1443570	33	0
153	JKY	2013-09-19 12:03:04	2013-09-19 10:03:04	3	685119	1443570	36	0
154	JKY	2013-09-19 12:03:45	2013-09-19 10:03:45	3	685119	1443571	41	1
155	JKY	2013-09-19 12:04:22	2013-09-19 10:04:22	3	685119	1443571	37	0
156	JKY	2013-09-19 12:05:02	2013-09-19 10:05:02	3	685119	1443571	40	0
157	JKY	2013-09-19 12:05:35	2013-09-19 10:05:35	3	685119	1443571	33	0
158	JKY	2013-09-19 12:06:12	2013-09-19 10:06:12	3	685119	1443571	37	0
159	JKY	2013-09-19 12:06:47	2013-09-19 10:06:47	3	685119	1443571	35	0
160	JKY	2013-09-19 12:07:24	2013-09-19 10:07:24	3	685118	1443571	37	1
161	JKY	2013-09-19 12:08:01	2013-09-19 10:08:01	3	685118	1443571	37	0
162	JKY	2013-09-19 12:08:39	2013-09-19 10:08:39	3	685118	1443572	38	1
163	JKY	2013-09-19 12:09:02	2013-09-19 10:09:02	3	685120	1443574	23	2.82843
164	JKY	2013-09-19 12:09:21	2013-09-19 10:09:21	3	685125	1443579	19	7.07107
165	JKY	2013-09-19 12:09:36	2013-09-19 10:09:36	3	685133	1443587	15	11.3137
166	JKY	2013-09-19 12:09:54	2013-09-19 10:09:54	3	685142	1443602	18	17.4929
167	JKY	2013-09-19 12:10:09	2013-09-19 10:10:09	3	685149	1443612	15	12.2066
168	JKY	2013-09-19 12:10:27	2013-09-19 10:10:27	3	685153	1443612	18	4
169	JKY	2013-09-19 12:10:51	2013-09-19 10:10:51	3	685161	1443612	24	8
170	JKY	2013-09-19 12:11:06	2013-09-19 10:11:06	3	685174	1443615	15	13.3417
171	JKY	2013-09-19 12:11:19	2013-09-19 10:11:19	3	685185	1443623	13	13.6015
172	JKY	2013-09-19 12:11:34	2013-09-19 10:11:34	3	685195	1443632	15	13.4536
173	JKY	2013-09-19 12:11:49	2013-09-19 10:11:49	3	685204	1443643	15	14.2127
174	JKY	2013-09-19 12:12:03	2013-09-19 10:12:03	3	685214	1443653	14	14.1421
175	JKY	2013-09-19 12:12:06	2013-09-19 10:12:06	3	685216	1443655	3	2.82843
176	JKY	2013-09-19 12:12:19	2013-09-19 10:12:19	3	685225	1443658	13	9.48683
177	JKY	2013-09-19 12:12:33	2013-09-19 10:12:33	3	685235	1443659	14	10.0499
178	JKY	2013-09-19 12:12:47	2013-09-19 10:12:47	3	685241	1443662	14	6.7082
179	JKY	2013-09-19 12:13:02	2013-09-19 10:13:02	3	685252	1443664	15	11.1803
180	JKY	2013-09-19 12:13:21	2013-09-19 10:13:21	3	685258	1443666	19	6.32456
181	JKY	2013-09-19 12:13:37	2013-09-19 10:13:37	3	685264	1443668	16	6.32456
182	JKY	2013-09-19 12:14:03	2013-09-19 10:14:03	3	685264	1443675	26	7
183	JKY	2013-09-19 12:14:18	2013-09-19 10:14:18	3	685267	1443688	15	13.3417
184	JKY	2013-09-19 12:14:35	2013-09-19 10:14:35	3	685276	1443697	17	12.7279
185	JKY	2013-09-19 12:14:57	2013-09-19 10:14:57	3	685281	1443696	22	5.09902
186	JKY	2013-09-19 12:15:25	2013-09-19 10:15:25	3	685280	1443696	28	1
187	JKY	2013-09-19 12:15:57	2013-09-19 10:15:57	3	685280	1443696	32	0
188	JKY	2013-09-19 12:16:29	2013-09-19 10:16:29	3	685280	1443696	32	0
189	JKY	2013-09-19 12:16:55	2013-09-19 10:16:55	3	685280	1443696	26	0
190	JKY	2013-09-19 12:17:21	2013-09-19 10:17:21	3	685296	1443689	26	17.4642
191	JKY	2013-09-19 12:17:39	2013-09-19 10:17:39	3	685302	1443688	18	6.08276
192	JKY	2013-09-19 12:18:08	2013-09-19 10:18:08	3	685297	1443690	29	5.38516
193	JKY	2013-09-19 12:18:32	2013-09-19 10:18:32	3	685296	1443691	24	1.41421
194	JKY	2013-09-19 12:19:01	2013-09-19 10:19:01	3	685278	1443703	29	21.6333
195	JKY	2013-09-19 12:19:07	2013-09-19 10:19:07	3	685272	1443705	6	6.32456
196	JKY	2013-09-19 12:19:44	2013-09-19 10:19:44	3	685248	1443710	37	24.5153
197	JKY	2013-09-19 12:19:48	2013-09-19 10:19:48	3	685250	1443709	4	2.23607
198	JKY	2013-09-19 12:19:51	2013-09-19 10:19:51	3	685247	1443710	3	3.16228
199	JKY	2013-09-19 12:20:07	2013-09-19 10:20:07	3	685202	1443724	16	47.1275
200	JKY	2013-09-19 12:20:26	2013-09-19 10:20:26	3	685168	1443734	19	35.4401
201	JKY	2013-09-19 12:20:37	2013-09-19 10:20:37	3	685277	1443694	11	60.67
202	JKY	2013-09-19 12:21:08	2013-09-19 10:21:08	3	685277	1443694	31	0
203	JKY	2013-09-19 12:21:40	2013-09-19 10:21:40	3	685277	1443694	32	0
204	JKY	2013-09-19 12:22:17	2013-09-19 10:22:17	3	685277	1443694	37	0
205	JKY	2013-09-19 12:22:49	2013-09-19 10:22:49	3	685277	1443694	32	0
206	JKY	2013-09-19 12:23:17	2013-09-19 10:23:17	3	685277	1443694	28	0
207	JKY	2013-09-19 12:23:52	2013-09-19 10:23:52	3	685278	1443693	35	1.41421
208	JKY	2013-09-19 12:24:26	2013-09-19 10:24:26	3	685278	1443693	34	0
209	JKY	2013-09-19 12:24:59	2013-09-19 10:24:59	3	685278	1443693	33	0
210	JKY	2013-09-19 12:25:29	2013-09-19 10:25:29	3	685278	1443694	30	1
211	JKY	2013-09-19 12:26:00	2013-09-19 10:26:00	3	685278	1443694	31	0
212	JKY	2013-09-19 12:26:35	2013-09-19 10:26:35	3	685278	1443694	35	0
213	JKY	2013-09-19 12:27:10	2013-09-19 10:27:10	3	685278	1443694	35	0
214	JKY	2013-09-19 12:27:47	2013-09-19 10:27:47	3	685278	1443694	37	0
215	JKY	2013-09-19 12:28:19	2013-09-19 10:28:19	3	685278	1443694	32	0
216	JKY	2013-09-19 12:28:54	2013-09-19 10:28:54	3	685278	1443694	35	0
217	JKY	2013-09-19 12:29:30	2013-09-19 10:29:30	3	685278	1443694	36	0
218	JKY	2013-09-19 12:30:01	2013-09-19 10:30:01	3	685278	1443694	31	0
219	JKY	2013-09-19 12:30:30	2013-09-19 10:30:30	3	685278	1443694	29	0
220	JKY	2013-09-19 12:31:03	2013-09-19 10:31:03	3	685278	1443694	33	0
221	JKY	2013-09-19 12:31:40	2013-09-19 10:31:40	3	685278	1443694	37	0
222	JKY	2013-09-19 12:32:13	2013-09-19 10:32:13	3	685278	1443694	33	0
223	JKY	2013-09-19 12:32:39	2013-09-19 10:32:39	3	685278	1443694	26	0
224	JKY	2013-09-19 12:32:59	2013-09-19 10:32:59	3	685278	1443694	20	0
225	JKY	2013-09-19 12:33:32	2013-09-19 10:33:32	3	685278	1443694	33	0
226	JKY	2013-09-19 12:33:59	2013-09-19 10:33:59	3	685278	1443694	27	0
227	JKY	2013-09-19 12:34:41	2013-09-19 10:34:41	3	685279	1443694	42	1
228	JKY	2013-09-19 12:35:20	2013-09-19 10:35:20	3	685279	1443694	39	0
229	JKY	2013-09-19 12:35:53	2013-09-19 10:35:53	3	685279	1443694	33	0
230	JKY	2013-09-19 12:36:26	2013-09-19 10:36:26	3	685279	1443695	33	1
231	JKY	2013-09-19 12:36:59	2013-09-19 10:36:59	3	685279	1443695	33	0
232	JKY	2013-09-19 12:37:21	2013-09-19 10:37:21	3	685281	1443700	22	5.38516
233	JKY	2013-09-19 12:37:39	2013-09-19 10:37:39	3	685289	1443711	18	13.6015
234	JKY	2013-09-19 12:37:53	2013-09-19 10:37:53	3	685298	1443711	14	9
235	JKY	2013-09-19 12:38:12	2013-09-19 10:38:12	3	685309	1443717	19	12.53
236	JKY	2013-09-19 12:38:32	2013-09-19 10:38:32	3	685323	1443720	20	14.3178
237	JKY	2013-09-19 12:38:53	2013-09-19 10:38:53	3	685325	1443718	21	2.82843
238	JKY	2013-09-19 12:39:09	2013-09-19 10:39:09	3	685336	1443714	16	11.7047
239	JKY	2013-09-19 12:39:26	2013-09-19 10:39:26	3	685348	1443718	17	12.6491
240	JKY	2013-09-19 12:39:45	2013-09-19 10:39:45	3	685357	1443721	19	9.48683
241	JKY	2013-09-19 12:40:16	2013-09-19 10:40:16	3	685357	1443721	31	0
242	JKY	2013-09-19 12:40:43	2013-09-19 10:40:43	3	685362	1443721	27	5
243	JKY	2013-09-19 12:40:58	2013-09-19 10:40:58	3	685373	1443718	15	11.4018
244	JKY	2013-09-19 12:41:16	2013-09-19 10:41:16	3	685382	1443709	18	12.7279
245	JKY	2013-09-19 12:41:31	2013-09-19 10:41:31	3	685388	1443703	15	8.48528
246	JKY	2013-09-19 12:41:50	2013-09-19 10:41:50	3	685394	1443708	19	7.81025
247	JKY	2013-09-19 12:42:07	2013-09-19 10:42:07	3	685404	1443712	17	10.7703
248	JKY	2013-09-19 12:42:30	2013-09-19 10:42:30	3	685404	1443712	23	0
249	JKY	2013-09-19 12:42:54	2013-09-19 10:42:54	3	685404	1443712	24	0
250	JKY	2013-09-19 12:43:21	2013-09-19 10:43:21	3	685404	1443712	27	0
251	JKY	2013-09-19 12:43:43	2013-09-19 10:43:43	3	685404	1443712	22	0
252	JKY	2013-09-19 12:44:10	2013-09-19 10:44:10	3	685404	1443712	27	0
253	JKY	2013-09-19 12:44:29	2013-09-19 10:44:29	3	685404	1443712	19	0
254	JKY	2013-09-19 12:44:48	2013-09-19 10:44:48	3	685404	1443712	19	0
255	JKY	2013-09-19 12:44:56	2013-09-19 10:44:56	3	685404	1443712	8	0
256	JKY	2013-09-19 12:45:13	2013-09-19 10:45:13	3	685407	1443705	17	7.61577
257	JKY	2013-09-19 12:45:26	2013-09-19 10:45:26	3	685408	1443706	13	1.41421
258	JKY	2013-09-19 12:45:41	2013-09-19 10:45:41	3	685417	1443714	15	12.0416
259	JKY	2013-09-19 12:45:59	2013-09-19 10:45:59	3	685425	1443715	18	8.06226
260	JKY	2013-09-19 12:46:01	2013-09-19 10:46:01	3	685427	1443715	2	2
261	JKY	2013-09-19 12:46:20	2013-09-19 10:46:20	3	685437	1443722	19	12.2066
262	JKY	2013-09-19 12:46:40	2013-09-19 10:46:40	3	685444	1443724	20	7.28011
263	JKY	2013-09-19 12:47:10	2013-09-19 10:47:10	3	685449	1443725	30	5.09902
264	JKY	2013-09-19 12:47:16	2013-09-19 10:47:16	3	685453	1443724	6	4.12311
265	JKY	2013-09-19 12:47:34	2013-09-19 10:47:34	3	685468	1443718	18	16.1555
266	JKY	2013-09-19 12:47:46	2013-09-19 10:47:46	3	685476	1443718	12	8
267	JKY	2013-09-19 12:48:04	2013-09-19 10:48:04	3	685490	1443715	18	14.3178
268	JKY	2013-09-19 12:48:19	2013-09-19 10:48:19	3	685499	1443708	15	11.4018
269	JKY	2013-09-19 12:48:39	2013-09-19 10:48:39	3	685512	1443705	20	13.3417
270	JKY	2013-09-19 12:48:55	2013-09-19 10:48:55	3	685525	1443698	16	14.7648
271	JKY	2013-09-19 12:49:11	2013-09-19 10:49:11	3	685533	1443697	16	8.06226
272	JKY	2013-09-19 12:49:27	2013-09-19 10:49:27	3	685546	1443690	16	14.7648
273	JKY	2013-09-19 12:49:45	2013-09-19 10:49:45	3	685558	1443687	18	12.3693
274	JKY	2013-09-19 12:50:00	2013-09-19 10:50:00	3	685568	1443678	15	13.4536
275	JKY	2013-09-19 12:50:18	2013-09-19 10:50:18	3	685577	1443669	18	12.7279
276	JKY	2013-09-19 12:50:23	2013-09-19 10:50:23	3	685581	1443667	5	4.47214
277	JKY	2013-09-19 12:50:36	2013-09-19 10:50:36	3	685585	1443664	13	5
278	JKY	2013-09-19 12:50:56	2013-09-19 10:50:56	3	685600	1443654	20	18.0278
279	JKY	2013-09-19 12:51:19	2013-09-19 10:51:19	3	685601	1443653	23	1.41421
280	JKY	2013-09-19 12:51:51	2013-09-19 10:51:51	3	685601	1443653	32	0
281	JKY	2013-09-19 12:51:54	2013-09-19 10:51:54	3	685601	1443653	3	0
282	JKY	2013-09-19 12:52:10	2013-09-19 10:52:10	3	685606	1443659	16	7.81025
283	JKY	2013-09-19 12:52:26	2013-09-19 10:52:26	3	685613	1443660	16	7.07107
284	JKY	2013-09-19 12:52:40	2013-09-19 10:52:40	3	685625	1443657	14	12.3693
285	JKY	2013-09-19 12:52:44	2013-09-19 10:52:44	3	685628	1443657	4	3
286	JKY	2013-09-19 12:53:07	2013-09-19 10:53:07	3	685644	1443652	23	16.7631
287	JKY	2013-09-19 12:53:11	2013-09-19 10:53:11	3	685647	1443651	4	3.16228
288	JKY	2013-09-19 12:53:18	2013-09-19 10:53:18	3	685654	1443651	7	7
289	JKY	2013-09-19 12:53:20	2013-09-19 10:53:20	3	685655	1443649	2	2.23607
290	JKY	2013-09-19 12:53:39	2013-09-19 10:53:39	3	685668	1443641	19	15.2643
291	JKY	2013-09-19 12:53:59	2013-09-19 10:53:59	3	685682	1443643	20	14.1421
292	JKY	2013-09-19 12:54:17	2013-09-19 10:54:17	3	685695	1443637	18	14.3178
293	JKY	2013-09-19 12:54:20	2013-09-19 10:54:20	3	685698	1443639	3	3.60555
294	JKY	2013-09-19 12:54:41	2013-09-19 10:54:41	3	685716	1443650	21	21.095
295	JKY	2013-09-19 12:54:55	2013-09-19 10:54:55	3	685727	1443656	14	12.53
296	JKY	2013-09-19 12:55:12	2013-09-19 10:55:12	3	685728	1443658	17	2.23607
297	JKY	2013-09-19 12:55:37	2013-09-19 10:55:37	3	685728	1443658	25	0
298	JKY	2013-09-19 12:56:16	2013-09-19 10:56:16	3	685728	1443658	39	0
299	JKY	2013-09-19 12:56:33	2013-09-19 10:56:33	3	685735	1443670	17	13.8924
300	JKY	2013-09-19 12:56:44	2013-09-19 10:56:44	3	685736	1443671	11	1.41421
301	JKY	2013-09-19 12:56:47	2013-09-19 10:56:47	3	685738	1443674	3	3.60555
302	JKY	2013-09-19 12:56:55	2013-09-19 10:56:55	3	685743	1443679	8	7.07107
303	JKY	2013-09-19 12:56:59	2013-09-19 10:56:59	3	685746	1443681	4	3.60555
304	JKY	2013-09-19 12:57:15	2013-09-19 10:57:15	3	685761	1443686	16	15.8114
305	JKY	2013-09-19 12:57:30	2013-09-19 10:57:30	3	685771	1443696	15	14.1421
306	JKY	2013-09-19 12:57:44	2013-09-19 10:57:44	3	685778	1443709	14	14.7648
307	JKY	2013-09-19 12:57:46	2013-09-19 10:57:46	3	685779	1443711	2	2.23607
308	JKY	2013-09-19 12:57:55	2013-09-19 10:57:55	3	685783	1443718	9	8.06226
309	JKY	2013-09-19 12:58:06	2013-09-19 10:58:06	3	685787	1443728	11	10.7703
310	JKY	2013-09-19 12:58:16	2013-09-19 10:58:16	3	685790	1443736	10	8.544
311	JKY	2013-09-19 12:58:31	2013-09-19 10:58:31	3	685799	1443747	15	14.2127
312	JKY	2013-09-19 12:58:48	2013-09-19 10:58:48	3	685811	1443756	17	15
313	JKY	2013-09-19 12:59:06	2013-09-19 10:59:06	3	685820	1443768	18	15
314	JKY	2013-09-19 12:59:23	2013-09-19 10:59:23	3	685830	1443776	17	12.8062
315	JKY	2013-09-19 12:59:42	2013-09-19 10:59:42	3	685843	1443783	19	14.7648
316	JKY	2013-09-19 13:00:02	2013-09-19 11:00:02	3	685851	1443786	20	8.544
317	JKY	2013-09-19 13:00:20	2013-09-19 11:00:20	3	685869	1443782	18	18.4391
318	JKY	2013-09-19 13:00:38	2013-09-19 11:00:38	3	685881	1443776	18	13.4164
319	JKY	2013-09-19 13:00:56	2013-09-19 11:00:56	3	685896	1443774	18	15.1327
320	JKY	2013-09-19 13:01:21	2013-09-19 11:01:21	3	685896	1443779	25	5
321	JKY	2013-09-19 13:01:35	2013-09-19 11:01:35	3	685897	1443787	14	8.06226
322	JKY	2013-09-19 13:01:49	2013-09-19 11:01:49	3	685899	1443800	14	13.1529
323	JKY	2013-09-19 13:02:06	2013-09-19 11:02:06	3	685899	1443815	17	15
324	JKY	2013-09-19 13:02:24	2013-09-19 11:02:24	3	685898	1443831	18	16.0312
325	JKY	2013-09-19 13:02:41	2013-09-19 11:02:41	3	685901	1443848	17	17.2627
326	JKY	2013-09-19 13:02:58	2013-09-19 11:02:58	3	685903	1443863	17	15.1327
327	JKY	2013-09-19 13:03:15	2013-09-19 11:03:15	3	685907	1443877	17	14.5602
328	JKY	2013-09-19 13:03:32	2013-09-19 11:03:32	3	685910	1443886	17	9.48683
329	JKY	2013-09-19 13:03:44	2013-09-19 11:03:44	3	685917	1443887	12	7.07107
330	JKY	2013-09-19 13:03:59	2013-09-19 11:03:59	3	685926	1443894	15	11.4018
331	JKY	2013-09-19 13:04:17	2013-09-19 11:04:17	3	685933	1443907	18	14.7648
332	JKY	2013-09-19 13:04:34	2013-09-19 11:04:34	3	685942	1443913	17	10.8167
333	JKY	2013-09-19 13:04:50	2013-09-19 11:04:50	3	685948	1443922	16	10.8167
334	JKY	2013-09-19 13:04:54	2013-09-19 11:04:54	3	685949	1443922	4	1
335	JKY	2013-09-19 13:04:56	2013-09-19 11:04:56	3	685951	1443920	2	2.82843
336	JKY	2013-09-19 13:05:15	2013-09-19 11:05:15	3	685961	1443911	19	13.4536
337	JKY	2013-09-19 13:05:37	2013-09-19 11:05:37	3	685966	1443909	22	5.38516
338	JKY	2013-09-19 13:06:05	2013-09-19 11:06:05	3	685966	1443909	28	0
339	JKY	2013-09-19 13:06:21	2013-09-19 11:06:21	3	685971	1443908	16	5.09902
340	JKY	2013-09-19 13:06:38	2013-09-19 11:06:38	3	685973	1443905	17	3.60555
341	JKY	2013-09-19 13:06:45	2013-09-19 11:06:45	3	685978	1443901	7	6.40312
342	JKY	2013-09-19 13:07:01	2013-09-19 11:07:01	3	685985	1443893	16	10.6301
343	JKY	2013-09-19 13:07:18	2013-09-19 11:07:18	3	685997	1443894	17	12.0416
344	JKY	2013-09-19 13:07:31	2013-09-19 11:07:31	3	686008	1443897	13	11.4018
345	JKY	2013-09-19 13:07:54	2013-09-19 11:07:54	3	686014	1443897	23	6
346	JKY	2013-09-19 13:08:14	2013-09-19 11:08:14	3	686020	1443898	20	6.08276
347	JKY	2013-09-19 13:08:41	2013-09-19 11:08:41	3	686020	1443898	27	0
348	JKY	2013-09-19 13:09:23	2013-09-19 11:09:23	3	686020	1443897	42	1
349	JKY	2013-09-19 13:09:54	2013-09-19 11:09:54	3	686021	1443897	31	1
350	JKY	2013-09-19 13:10:29	2013-09-19 11:10:29	3	686021	1443897	35	0
351	JKY	2013-09-19 13:10:29	2013-09-19 11:16:20	3	686021	1443897	351	0
1	JKY	2013-09-26 10:00:23	2013-09-26 08:00:23	4	685520	1441600
2	JKY	2013-09-26 10:00:41	2013-09-26 08:00:41	4	685528	1441604	18	8.94427
3	JKY	2013-09-26 10:01:19	2013-09-26 08:01:19	4	685528	1441604	38	0
4	JKY	2013-09-26 10:01:44	2013-09-26 08:01:44	4	685529	1441606	25	2.23607
5	JKY	2013-09-26 10:01:50	2013-09-26 08:01:50	4	685535	1441609	6	6.7082
6	JKY	2013-09-26 10:01:56	2013-09-26 08:01:56	4	685540	1441610	6	5.09902
7	JKY	2013-09-26 10:02:14	2013-09-26 08:02:14	4	685559	1441611	18	19.0263
8	JKY	2013-09-26 10:02:33	2013-09-26 08:02:33	4	685570	1441611	19	11
9	JKY	2013-09-26 10:02:54	2013-09-26 08:02:54	4	685571	1441611	21	1
10	JKY	2013-09-26 10:03:21	2013-09-26 08:03:21	4	685575	1441613	27	4.47214
11	JKY	2013-09-26 10:03:51	2013-09-26 08:03:51	4	685575	1441613	30	0
12	JKY	2013-09-26 10:04:25	2013-09-26 08:04:25	4	685576	1441613	34	1
13	JKY	2013-09-26 10:05:02	2013-09-26 08:05:02	4	685576	1441613	37	0
14	JKY	2013-09-26 10:05:33	2013-09-26 08:05:33	4	685576	1441612	31	1
15	JKY	2013-09-26 10:06:04	2013-09-26 08:06:04	4	685576	1441612	31	0
16	JKY	2013-09-26 10:06:25	2013-09-26 08:06:25	4	685577	1441612	21	1
17	JKY	2013-09-26 10:06:54	2013-09-26 08:06:54	4	685576	1441611	29	1.41421
18	JKY	2013-09-26 10:07:27	2013-09-26 08:07:27	4	685577	1441613	33	2.23607
19	JKY	2013-09-26 10:07:55	2013-09-26 08:07:55	4	685579	1441617	28	4.47214
20	JKY	2013-09-26 10:08:21	2013-09-26 08:08:21	4	685579	1441617	26	0
21	JKY	2013-09-26 10:08:49	2013-09-26 08:08:49	4	685579	1441617	28	0
22	JKY	2013-09-26 10:09:13	2013-09-26 08:09:13	4	685577	1441620	24	3.60555
23	JKY	2013-09-26 10:09:43	2013-09-26 08:09:43	4	685569	1441627	30	10.6301
24	JKY	2013-09-26 10:10:18	2013-09-26 08:10:18	4	685572	1441623	35	5
25	JKY	2013-09-26 10:10:52	2013-09-26 08:10:52	4	685572	1441622	34	1
26	JKY	2013-09-26 10:11:17	2013-09-26 08:11:17	4	685572	1441622	25	0
27	JKY	2013-09-26 10:11:44	2013-09-26 08:11:44	4	685572	1441622	27	0
28	JKY	2013-09-26 10:11:46	2013-09-26 08:11:46	4	685572	1441622	2	0
29	JKY	2013-09-26 10:12:14	2013-09-26 08:12:14	4	685573	1441621	28	1.41421
30	JKY	2013-09-26 10:12:40	2013-09-26 08:12:40	4	685573	1441621	26	0
31	JKY	2013-09-26 10:13:05	2013-09-26 08:13:05	4	685573	1441621	25	0
32	JKY	2013-09-26 10:13:31	2013-09-26 08:13:31	4	685573	1441621	26	0
33	JKY	2013-09-26 10:14:00	2013-09-26 08:14:00	4	685573	1441621	29	0
34	JKY	2013-09-26 10:14:26	2013-09-26 08:14:26	4	685573	1441621	26	0
35	JKY	2013-09-26 10:14:50	2013-09-26 08:14:50	4	685573	1441621	24	0
36	JKY	2013-09-26 10:15:19	2013-09-26 08:15:19	4	685573	1441619	29	2
37	JKY	2013-09-26 10:15:54	2013-09-26 08:15:54	4	685565	1441608	35	13.6015
38	JKY	2013-09-26 10:16:20	2013-09-26 08:16:20	4	685565	1441609	26	1
39	JKY	2013-09-26 10:16:45	2013-09-26 08:16:45	4	685578	1441613	25	13.6015
40	JKY	2013-09-26 10:17:07	2013-09-26 08:17:07	4	685567	1441608	22	12.083
41	JKY	2013-09-26 10:17:34	2013-09-26 08:17:34	4	685557	1441609	27	10.0499
42	JKY	2013-09-26 10:17:59	2013-09-26 08:17:59	4	685570	1441608	25	13.0384
43	JKY	2013-09-26 10:18:24	2013-09-26 08:18:24	4	685571	1441611	25	3.16228
44	JKY	2013-09-26 10:27:36	2013-09-26 08:27:36	4	685578	1441616	552	8.60233
45	JKY	2013-09-26 10:28:00	2013-09-26 08:28:00	4	685577	1441616	24	1
46	JKY	2013-09-26 10:28:25	2013-09-26 08:28:25	4	685575	1441608	25	8.24621
47	JKY	2013-09-26 10:28:50	2013-09-26 08:28:50	4	685579	1441609	25	4.12311
48	JKY	2013-09-26 10:29:15	2013-09-26 08:29:15	4	685570	1441612	25	9.48683
49	JKY	2013-09-26 10:29:46	2013-09-26 08:29:46	4	685570	1441612	31	0
50	JKY	2013-09-26 10:30:10	2013-09-26 08:30:10	4	685572	1441614	24	2.82843
51	JKY	2013-09-26 10:30:47	2013-09-26 08:30:47	4	685572	1441615	37	1
52	JKY	2013-09-26 10:31:28	2013-09-26 08:31:28	4	685573	1441615	41	1
53	JKY	2013-09-26 10:32:04	2013-09-26 08:32:04	4	685572	1441615	36	1
54	JKY	2013-09-26 10:32:47	2013-09-26 08:32:47	4	685573	1441615	43	1
55	JKY	2013-09-26 10:33:22	2013-09-26 08:33:22	4	685574	1441615	35	1
56	JKY	2013-09-26 10:33:38	2013-09-26 08:33:38	4	685572	1441616	16	2.23607
57	JKY	2013-09-26 10:33:59	2013-09-26 08:33:59	4	685575	1441617	21	3.16228
58	JKY	2013-09-26 10:34:31	2013-09-26 08:34:31	4	685575	1441617	32	0
59	JKY	2013-09-26 10:35:03	2013-09-26 08:35:03	4	685574	1441617	32	1
60	JKY	2013-09-26 10:35:37	2013-09-26 08:35:37	4	685574	1441617	34	0
61	JKY	2013-09-26 10:36:11	2013-09-26 08:36:11	4	685574	1441617	34	0
62	JKY	2013-09-26 10:36:47	2013-09-26 08:36:47	4	685574	1441617	36	0
63	JKY	2013-09-26 10:37:26	2013-09-26 08:37:26	4	685574	1441617	39	0
64	JKY	2013-09-26 10:38:08	2013-09-26 08:38:08	4	685574	1441617	42	0
65	JKY	2013-09-26 10:38:45	2013-09-26 08:38:45	4	685574	1441617	37	0
66	JKY	2013-09-26 10:39:04	2013-09-26 08:39:04	4	685574	1441617	19	0
67	JKY	2013-09-26 10:39:28	2013-09-26 08:39:28	4	685574	1441617	24	0
68	JKY	2013-09-26 10:40:03	2013-09-26 08:40:03	4	685574	1441617	35	0
69	JKY	2013-09-26 10:40:21	2013-09-26 08:40:21	4	685574	1441617	18	0
70	JKY	2013-09-26 10:40:42	2013-09-26 08:40:42	4	685574	1441617	21	0
71	JKY	2013-09-26 10:41:08	2013-09-26 08:41:08	4	685574	1441616	26	1
72	JKY	2013-09-26 10:41:39	2013-09-26 08:41:39	4	685574	1441616	31	0
73	JKY	2013-09-26 10:42:21	2013-09-26 08:42:21	4	685574	1441616	42	0
74	JKY	2013-09-26 10:42:48	2013-09-26 08:42:48	4	685573	1441622	27	6.08276
75	JKY	2013-09-26 10:43:07	2013-09-26 08:43:07	4	685572	1441632	19	10.0499
76	JKY	2013-09-26 10:43:13	2013-09-26 08:43:13	4	685573	1441634	6	2.23607
77	JKY	2013-09-26 10:43:38	2013-09-26 08:43:38	4	685574	1441636	25	2.23607
78	JKY	2013-09-26 10:43:44	2013-09-26 08:43:44	4	685576	1441638	6	2.82843
79	JKY	2013-09-26 10:44:15	2013-09-26 08:44:15	4	685578	1441639	31	2.23607
80	JKY	2013-09-26 10:44:50	2013-09-26 08:44:50	4	685578	1441639	35	0
81	JKY	2013-09-26 10:45:18	2013-09-26 08:45:18	4	685578	1441639	28	0
82	JKY	2013-09-26 10:45:51	2013-09-26 08:45:51	4	685578	1441639	33	0
83	JKY	2013-09-26 10:45:55	2013-09-26 08:45:55	4	685578	1441640	4	1
84	JKY	2013-09-26 10:45:59	2013-09-26 08:45:59	4	685583	1441644	4	6.40312
85	JKY	2013-09-26 10:46:08	2013-09-26 08:46:08	4	685594	1441651	9	13.0384
86	JKY	2013-09-26 10:46:26	2013-09-26 08:46:26	4	685607	1441664	18	18.3848
87	JKY	2013-09-26 10:46:43	2013-09-26 08:46:43	4	685616	1441673	17	12.7279
88	JKY	2013-09-26 10:46:46	2013-09-26 08:46:46	4	685616	1441674	3	1
89	JKY	2013-09-26 10:46:49	2013-09-26 08:46:49	4	685619	1441676	3	3.60555
90	JKY	2013-09-26 10:46:53	2013-09-26 08:46:53	4	685621	1441680	4	4.47214
91	JKY	2013-09-26 10:47:03	2013-09-26 08:47:03	4	685629	1441689	10	12.0416
92	JKY	2013-09-26 10:47:21	2013-09-26 08:47:21	4	685640	1441706	18	20.2485
93	JKY	2013-09-26 10:47:39	2013-09-26 08:47:39	4	685651	1441724	18	21.095
94	JKY	2013-09-26 10:47:49	2013-09-26 08:47:49	4	685658	1441734	10	12.2066
95	JKY	2013-09-26 10:48:06	2013-09-26 08:48:06	4	685660	1441749	17	15.1327
96	JKY	2013-09-26 10:48:21	2013-09-26 08:48:21	4	685651	1441758	15	12.7279
97	JKY	2013-09-26 10:48:31	2013-09-26 08:48:31	4	685646	1441764	10	7.81025
98	JKY	2013-09-26 10:48:50	2013-09-26 08:48:50	4	685634	1441777	19	17.6918
99	JKY	2013-09-26 10:49:03	2013-09-26 08:49:03	4	685645	1441784	13	13.0384
100	JKY	2013-09-26 10:49:13	2013-09-26 08:49:13	4	685654	1441787	10	9.48683
101	JKY	2013-09-26 10:49:31	2013-09-26 08:49:31	4	685674	1441790	18	20.2237
102	JKY	2013-09-26 10:49:46	2013-09-26 08:49:46	4	685680	1441792	15	6.32456
103	JKY	2013-09-26 10:49:48	2013-09-26 08:49:48	4	685682	1441793	2	2.23607
104	JKY	2013-09-26 10:49:56	2013-09-26 08:49:56	4	685693	1441799	8	12.53
105	JKY	2013-09-26 10:50:11	2013-09-26 08:50:11	4	685707	1441814	15	20.5183
106	JKY	2013-09-26 10:50:28	2013-09-26 08:50:28	4	685730	1441819	17	23.5372
107	JKY	2013-09-26 10:50:43	2013-09-26 08:50:43	4	685747	1441827	15	18.7883
108	JKY	2013-09-26 10:51:04	2013-09-26 08:51:04	4	685771	1441837	21	26
109	JKY	2013-09-26 10:51:24	2013-09-26 08:51:24	4	685794	1441844	20	24.0416
110	JKY	2013-09-26 10:51:28	2013-09-26 08:51:28	4	685797	1441844	4	3
111	JKY	2013-09-26 10:51:47	2013-09-26 08:51:47	4	685818	1441851	19	22.1359
112	JKY	2013-09-26 10:52:17	2013-09-26 08:52:17	4	685817	1441850	30	1.41421
113	JKY	2013-09-26 10:52:40	2013-09-26 08:52:40	4	685817	1441849	23	1
114	JKY	2013-09-26 10:52:50	2013-09-26 08:52:50	4	685811	1441837	10	13.4164
115	JKY	2013-09-26 10:53:00	2013-09-26 08:53:00	4	685816	1441829	10	9.43398
116	JKY	2013-09-26 10:53:18	2013-09-26 08:53:18	4	685834	1441830	18	18.0278
117	JKY	2013-09-26 10:53:37	2013-09-26 08:53:37	4	685838	1441826	19	5.65685
118	JKY	2013-09-26 10:53:39	2013-09-26 08:53:39	4	685839	1441825	2	1.41421
119	JKY	2013-09-26 10:53:56	2013-09-26 08:53:56	4	685851	1441811	17	18.4391
120	JKY	2013-09-26 10:54:04	2013-09-26 08:54:04	4	685854	1441804	8	7.61577
121	JKY	2013-09-26 10:54:08	2013-09-26 08:54:08	4	685854	1441800	4	4
122	JKY	2013-09-26 10:54:13	2013-09-26 08:54:13	4	685853	1441796	5	4.12311
123	JKY	2013-09-26 10:54:31	2013-09-26 08:54:31	4	685845	1441788	18	11.3137
124	JKY	2013-09-26 10:54:39	2013-09-26 08:54:39	4	685836	1441783	8	10.2956
125	JKY	2013-09-26 10:55:00	2013-09-26 08:55:00	4	685831	1441780	21	5.83095
126	JKY	2013-09-26 10:55:22	2013-09-26 08:55:22	4	685825	1441777	22	6.7082
127	JKY	2013-09-26 10:55:42	2013-09-26 08:55:42	4	685819	1441775	20	6.32456
128	JKY	2013-09-26 10:56:12	2013-09-26 08:56:12	4	685819	1441775	30	0
129	JKY	2013-09-26 10:56:49	2013-09-26 08:56:49	4	685818	1441775	37	1
130	JKY	2013-09-26 10:57:25	2013-09-26 08:57:25	4	685818	1441774	36	1
131	JKY	2013-09-26 10:57:54	2013-09-26 08:57:54	4	685818	1441774	29	0
132	JKY	2013-09-26 10:58:30	2013-09-26 08:58:30	4	685818	1441774	36	0
133	JKY	2013-09-26 10:59:10	2013-09-26 08:59:10	4	685818	1441774	40	0
134	JKY	2013-09-26 10:59:51	2013-09-26 08:59:51	4	685818	1441774	41	0
135	JKY	2013-09-26 11:00:30	2013-09-26 09:00:30	4	685818	1441774	39	0
136	JKY	2013-09-26 11:01:10	2013-09-26 09:01:10	4	685817	1441773	40	1.41421
137	JKY	2013-09-26 11:01:16	2013-09-26 09:01:16	4	685817	1441773	6	0
138	JKY	2013-09-26 11:01:32	2013-09-26 09:01:32	4	685818	1441768	16	5.09902
139	JKY	2013-09-26 11:01:49	2013-09-26 09:01:49	4	685811	1441768	17	7
140	JKY	2013-09-26 11:02:15	2013-09-26 09:02:15	4	685811	1441768	26	0
141	JKY	2013-09-26 11:02:41	2013-09-26 09:02:41	4	685811	1441768	26	0
142	JKY	2013-09-26 11:03:11	2013-09-26 09:03:11	4	685811	1441768	30	0
143	JKY	2013-09-26 11:03:37	2013-09-26 09:03:37	4	685811	1441768	26	0
144	JKY	2013-09-26 11:04:10	2013-09-26 09:04:10	4	685811	1441773	33	5
145	JKY	2013-09-26 11:04:48	2013-09-26 09:04:48	4	685811	1441773	38	0
146	JKY	2013-09-26 11:05:14	2013-09-26 09:05:14	4	685811	1441773	26	0
147	JKY	2013-09-26 11:05:44	2013-09-26 09:05:44	4	685811	1441773	30	0
148	JKY	2013-09-26 11:06:14	2013-09-26 09:06:14	4	685811	1441772	30	1
149	JKY	2013-09-26 11:06:45	2013-09-26 09:06:45	4	685811	1441772	31	0
150	JKY	2013-09-26 11:07:17	2013-09-26 09:07:17	4	685811	1441772	32	0
151	JKY	2013-09-26 11:07:51	2013-09-26 09:07:51	4	685810	1441771	34	1.41421
152	JKY	2013-09-26 11:08:23	2013-09-26 09:08:23	4	685810	1441773	32	2
153	JKY	2013-09-26 11:08:55	2013-09-26 09:08:55	4	685815	1441778	32	7.07107
154	JKY	2013-09-26 11:09:29	2013-09-26 09:09:29	4	685819	1441780	34	4.47214
155	JKY	2013-09-26 11:09:55	2013-09-26 09:09:55	4	685823	1441784	26	5.65685
156	JKY	2013-09-26 11:10:11	2013-09-26 09:10:11	4	685826	1441779	16	5.83095
157	JKY	2013-09-26 11:10:49	2013-09-26 09:10:49	4	685829	1441770	38	9.48683
158	JKY	2013-09-26 11:11:22	2013-09-26 09:11:22	4	685829	1441770	33	0
159	JKY	2013-09-26 11:12:02	2013-09-26 09:12:02	4	685829	1441770	40	0
160	JKY	2013-09-26 11:12:44	2013-09-26 09:12:44	4	685829	1441770	42	0
161	JKY	2013-09-26 11:13:26	2013-09-26 09:13:26	4	685829	1441770	42	0
162	JKY	2013-09-26 11:14:06	2013-09-26 09:14:06	4	685828	1441771	40	1.41421
163	JKY	2013-09-26 11:14:43	2013-09-26 09:14:43	4	685828	1441771	37	0
164	JKY	2013-09-26 11:15:18	2013-09-26 09:15:18	4	685827	1441772	35	1.41421
165	JKY	2013-09-26 11:15:35	2013-09-26 09:15:35	4	685810	1441764	17	18.7883
166	JKY	2013-09-26 11:16:04	2013-09-26 09:16:04	4	685810	1441764	29	0
167	JKY	2013-09-26 11:16:31	2013-09-26 09:16:31	4	685808	1441755	27	9.21954
168	JKY	2013-09-26 11:17:03	2013-09-26 09:17:03	4	685809	1441760	32	5.09902
169	JKY	2013-09-26 11:17:15	2013-09-26 09:17:15	4	685806	1441758	12	3.60555
170	JKY	2013-09-26 11:17:42	2013-09-26 09:17:42	4	685807	1441764	27	6.08276
171	JKY	2013-09-26 11:18:16	2013-09-26 09:18:16	4	685811	1441763	34	4.12311
172	JKY	2013-09-26 11:18:53	2013-09-26 09:18:53	4	685811	1441763	37	0
173	JKY	2013-09-26 11:19:25	2013-09-26 09:19:25	4	685811	1441763	32	0
174	JKY	2013-09-26 11:19:56	2013-09-26 09:19:56	4	685810	1441763	31	1
175	JKY	2013-09-26 11:20:34	2013-09-26 09:20:34	4	685810	1441764	38	1
176	JKY	2013-09-26 11:21:07	2013-09-26 09:21:07	4	685810	1441764	33	0
177	JKY	2013-09-26 11:21:39	2013-09-26 09:21:39	4	685810	1441764	32	0
178	JKY	2013-09-26 11:22:17	2013-09-26 09:22:17	4	685810	1441764	38	0
179	JKY	2013-09-26 11:22:45	2013-09-26 09:22:45	4	685810	1441764	28	0
180	JKY	2013-09-26 11:23:15	2013-09-26 09:23:15	4	685810	1441764	30	0
181	JKY	2013-09-26 11:23:45	2013-09-26 09:23:45	4	685810	1441763	30	1
182	JKY	2013-09-26 11:24:32	2013-09-26 09:24:32	4	685810	1441763	47	0
183	JKY	2013-09-26 11:25:02	2013-09-26 09:25:02	4	685809	1441763	30	1
184	JKY	2013-09-26 11:25:36	2013-09-26 09:25:36	4	685809	1441763	34	0
185	JKY	2013-09-26 11:26:14	2013-09-26 09:26:14	4	685809	1441763	38	0
186	JKY	2013-09-26 11:26:51	2013-09-26 09:26:51	4	685809	1441763	37	0
187	JKY	2013-09-26 11:27:23	2013-09-26 09:27:23	4	685807	1441759	32	4.47214
188	JKY	2013-09-26 11:27:42	2013-09-26 09:27:42	4	685805	1441757	19	2.82843
189	JKY	2013-09-26 11:28:19	2013-09-26 09:28:19	4	685805	1441757	37	0
190	JKY	2013-09-26 11:28:55	2013-09-26 09:28:55	4	685805	1441756	36	1
191	JKY	2013-09-26 11:29:28	2013-09-26 09:29:28	4	685805	1441756	33	0
192	JKY	2013-09-26 11:29:56	2013-09-26 09:29:56	4	685805	1441756	28	0
193	JKY	2013-09-26 11:30:30	2013-09-26 09:30:30	4	685804	1441756	34	1
194	JKY	2013-09-26 11:31:02	2013-09-26 09:31:02	4	685804	1441756	32	0
195	JKY	2013-09-26 11:31:33	2013-09-26 09:31:33	4	685798	1441759	31	6.7082
196	JKY	2013-09-26 11:32:02	2013-09-26 09:32:02	4	685795	1441758	29	3.16228
197	JKY	2013-09-26 11:32:33	2013-09-26 09:32:33	4	685800	1441755	31	5.83095
198	JKY	2013-09-26 11:32:38	2013-09-26 09:32:38	4	685801	1441754	5	1.41421
199	JKY	2013-09-26 11:33:10	2013-09-26 09:33:10	4	685802	1441755	32	1.41421
200	JKY	2013-09-26 11:33:45	2013-09-26 09:33:45	4	685802	1441755	35	0
201	JKY	2013-09-26 11:34:16	2013-09-26 09:34:16	4	685802	1441755	31	0
202	JKY	2013-09-26 11:34:44	2013-09-26 09:34:44	4	685802	1441755	28	0
203	JKY	2013-09-26 11:35:14	2013-09-26 09:35:14	4	685801	1441755	30	1
204	JKY	2013-09-26 11:35:45	2013-09-26 09:35:45	4	685794	1441762	31	9.89949
205	JKY	2013-09-26 11:36:16	2013-09-26 09:36:16	4	685794	1441762	31	0
206	JKY	2013-09-26 11:36:47	2013-09-26 09:36:47	4	685794	1441762	31	0
207	JKY	2013-09-26 11:37:15	2013-09-26 09:37:15	4	685794	1441762	28	0
208	JKY	2013-09-26 11:37:22	2013-09-26 09:37:22	4	685796	1441760	7	2.82843
209	JKY	2013-09-26 11:37:40	2013-09-26 09:37:40	4	685789	1441761	18	7.07107
210	JKY	2013-09-26 11:37:46	2013-09-26 09:37:46	4	685785	1441765	6	5.65685
211	JKY	2013-09-26 11:37:53	2013-09-26 09:37:53	4	685787	1441770	7	5.38516
212	JKY	2013-09-26 11:38:13	2013-09-26 09:38:13	4	685784	1441774	20	5
213	JKY	2013-09-26 11:38:34	2013-09-26 09:38:34	4	685779	1441776	21	5.38516
214	JKY	2013-09-26 11:39:02	2013-09-26 09:39:02	4	685779	1441777	28	1
215	JKY	2013-09-26 11:39:36	2013-09-26 09:39:36	4	685779	1441777	34	0
216	JKY	2013-09-26 11:40:11	2013-09-26 09:40:11	4	685779	1441777	35	0
217	JKY	2013-09-26 11:40:33	2013-09-26 09:40:33	4	685770	1441780	22	9.48683
218	JKY	2013-09-26 11:40:34	2013-09-26 09:40:34	4	685769	1441781	1	1.41421
219	JKY	2013-09-26 11:40:50	2013-09-26 09:40:50	4	685756	1441790	16	15.8114
220	JKY	2013-09-26 11:41:10	2013-09-26 09:41:10	4	685756	1441791	20	1
221	JKY	2013-09-26 11:41:36	2013-09-26 09:41:36	4	685755	1441791	26	1
222	JKY	2013-09-26 11:42:08	2013-09-26 09:42:08	4	685755	1441791	32	0
223	JKY	2013-09-26 11:42:36	2013-09-26 09:42:36	4	685755	1441791	28	0
224	JKY	2013-09-26 11:43:10	2013-09-26 09:43:10	4	685755	1441791	34	0
225	JKY	2013-09-26 11:43:35	2013-09-26 09:43:35	4	685755	1441791	25	0
226	JKY	2013-09-26 11:44:07	2013-09-26 09:44:07	4	685755	1441791	32	0
227	JKY	2013-09-26 11:44:31	2013-09-26 09:44:31	4	685755	1441791	24	0
228	JKY	2013-09-26 11:44:41	2013-09-26 09:44:41	4	685755	1441791	10	0
229	JKY	2013-09-26 11:45:16	2013-09-26 09:45:16	4	685755	1441791	35	0
230	JKY	2013-09-26 11:45:48	2013-09-26 09:45:48	4	685755	1441790	32	1
231	JKY	2013-09-26 11:46:12	2013-09-26 09:46:12	4	685754	1441798	24	8.06226
232	JKY	2013-09-26 11:46:13	2013-09-26 09:46:13	4	685754	1441799	1	1
233	JKY	2013-09-26 11:46:28	2013-09-26 09:46:28	4	685754	1441812	15	13
234	JKY	2013-09-26 11:46:39	2013-09-26 09:46:39	4	685749	1441814	11	5.38516
235	JKY	2013-09-26 11:46:42	2013-09-26 09:46:42	4	685747	1441815	3	2.23607
236	JKY	2013-09-26 11:46:49	2013-09-26 09:46:49	4	685740	1441816	7	7.07107
237	JKY	2013-09-26 11:47:05	2013-09-26 09:47:05	4	685722	1441815	16	18.0278
238	JKY	2013-09-26 11:47:16	2013-09-26 09:47:16	4	685712	1441814	11	10.0499
239	JKY	2013-09-26 11:47:21	2013-09-26 09:47:21	4	685707	1441812	5	5.38516
240	JKY	2013-09-26 11:47:32	2013-09-26 09:47:32	4	685699	1441802	11	12.8062
241	JKY	2013-09-26 11:47:50	2013-09-26 09:47:50	4	685684	1441792	18	18.0278
242	JKY	2013-09-26 11:47:56	2013-09-26 09:47:56	4	685679	1441790	6	5.38516
243	JKY	2013-09-26 11:48:11	2013-09-26 09:48:11	4	685665	1441788	15	14.1421
244	JKY	2013-09-26 11:48:26	2013-09-26 09:48:26	4	685653	1441785	15	12.3693
245	JKY	2013-09-26 11:48:44	2013-09-26 09:48:44	4	685643	1441782	18	10.4403
246	JKY	2013-09-26 11:49:10	2013-09-26 09:49:10	4	685642	1441781	26	1.41421
247	JKY	2013-09-26 11:49:38	2013-09-26 09:49:38	4	685642	1441781	28	0
248	JKY	2013-09-26 11:49:49	2013-09-26 09:49:49	4	685644	1441783	11	2.82843
249	JKY	2013-09-26 11:50:05	2013-09-26 09:50:05	4	685660	1441791	16	17.8885
250	JKY	2013-09-26 11:50:20	2013-09-26 09:50:20	4	685675	1441795	15	15.5242
251	JKY	2013-09-26 11:50:36	2013-09-26 09:50:36	4	685691	1441798	16	16.2788
252	JKY	2013-09-26 11:50:55	2013-09-26 09:50:55	4	685693	1441800	19	2.82843
253	JKY	2013-09-26 11:51:25	2013-09-26 09:51:25	4	685693	1441800	30	0
254	JKY	2013-09-26 11:51:49	2013-09-26 09:51:49	4	685693	1441799	24	1
255	JKY	2013-09-26 11:52:06	2013-09-26 09:52:06	4	685695	1441799	17	2
256	JKY	2013-09-26 11:52:34	2013-09-26 09:52:34	4	685695	1441800	28	1
257	JKY	2013-09-26 11:52:53	2013-09-26 09:52:53	4	685706	1441813	19	17.0294
258	JKY	2013-09-26 11:53:10	2013-09-26 09:53:10	4	685719	1441819	17	14.3178
259	JKY	2013-09-26 11:53:29	2013-09-26 09:53:29	4	685736	1441824	19	17.72
260	JKY	2013-09-26 11:53:49	2013-09-26 09:53:49	4	685737	1441829	20	5.09902
261	JKY	2013-09-26 11:54:14	2013-09-26 09:54:14	4	685737	1441829	25	0
262	JKY	2013-09-26 11:54:19	2013-09-26 09:54:19	4	685742	1441831	5	5.38516
263	JKY	2013-09-26 11:54:39	2013-09-26 09:54:39	4	685745	1441834	20	4.24264
264	JKY	2013-09-26 11:55:03	2013-09-26 09:55:03	4	685745	1441834	24	0
265	JKY	2013-09-26 11:55:14	2013-09-26 09:55:14	4	685742	1441836	11	3.60555
266	JKY	2013-09-26 11:55:31	2013-09-26 09:55:31	4	685735	1441841	17	8.60233
267	JKY	2013-09-26 11:55:49	2013-09-26 09:55:49	4	685730	1441844	18	5.83095
268	JKY	2013-09-26 11:56:13	2013-09-26 09:56:13	4	685726	1441851	24	8.06226
269	JKY	2013-09-26 11:56:36	2013-09-26 09:56:36	4	685725	1441853	23	2.23607
270	JKY	2013-09-26 11:57:06	2013-09-26 09:57:06	4	685725	1441853	30	0
271	JKY	2013-09-26 11:57:36	2013-09-26 09:57:36	4	685725	1441853	30	0
272	JKY	2013-09-26 11:58:02	2013-09-26 09:58:02	4	685734	1441861	26	12.0416
273	JKY	2013-09-26 11:58:17	2013-09-26 09:58:17	4	685741	1441866	15	8.60233
274	JKY	2013-09-26 11:58:35	2013-09-26 09:58:35	4	685746	1441875	18	10.2956
275	JKY	2013-09-26 11:58:44	2013-09-26 09:58:44	4	685750	1441879	9	5.65685
276	JKY	2013-09-26 11:58:47	2013-09-26 09:58:47	4	685753	1441882	3	4.24264
277	JKY	2013-09-26 11:59:01	2013-09-26 09:59:01	4	685764	1441886	14	11.7047
278	JKY	2013-09-26 11:59:04	2013-09-26 09:59:04	4	685767	1441888	3	3.60555
279	JKY	2013-09-26 11:59:27	2013-09-26 09:59:27	4	685769	1441895	23	7.28011
280	JKY	2013-09-26 11:59:37	2013-09-26 09:59:37	4	685770	1441895	10	1
281	JKY	2013-09-26 11:59:56	2013-09-26 09:59:56	4	685778	1441905	19	12.8062
282	JKY	2013-09-26 12:00:02	2013-09-26 10:00:02	4	685779	1441906	6	1.41421
283	JKY	2013-09-26 12:00:24	2013-09-26 10:00:24	4	685788	1441921	22	17.4929
1	JKY	2013-09-26 11:59:37	2013-09-26 09:59:37	5	685770	1441895
2	JKY	2013-09-26 11:59:56	2013-09-26 09:59:56	5	685778	1441905	19	12.8062
3	JKY	2013-09-26 12:00:02	2013-09-26 10:00:02	5	685779	1441906	6	1.41421
4	JKY	2013-09-26 12:00:24	2013-09-26 10:00:24	5	685788	1441921	22	17.4929
5	JKY	2013-09-26 12:00:40	2013-09-26 10:00:40	5	685791	1441926	16	5.83095
6	JKY	2013-09-26 12:00:42	2013-09-26 10:00:42	5	685792	1441928	2	2.23607
7	JKY	2013-09-26 12:00:53	2013-09-26 10:00:53	5	685792	1441939	11	11
8	JKY	2013-09-26 12:00:55	2013-09-26 10:00:55	5	685791	1441942	2	3.16228
9	JKY	2013-09-26 12:01:16	2013-09-26 10:01:16	5	685790	1441953	21	11.0454
10	JKY	2013-09-26 12:01:29	2013-09-26 10:01:29	5	685790	1441954	13	1
11	JKY	2013-09-26 12:01:31	2013-09-26 10:01:31	5	685789	1441956	2	2.23607
12	JKY	2013-09-26 12:01:34	2013-09-26 10:01:34	5	685787	1441961	3	5.38516
13	JKY	2013-09-26 12:02:06	2013-09-26 10:02:06	5	685787	1441962	32	1
14	JKY	2013-09-26 12:02:13	2013-09-26 10:02:13	5	685787	1441974	7	12
15	JKY	2013-09-26 12:02:31	2013-09-26 10:02:31	5	685791	1441994	18	20.3961
16	JKY	2013-09-26 12:02:38	2013-09-26 10:02:38	5	685792	1441998	7	4.12311
17	JKY	2013-09-26 12:02:44	2013-09-26 10:02:44	5	685794	1442007	6	9.21954
18	JKY	2013-09-26 12:03:07	2013-09-26 10:03:07	5	685795	1442012	23	5.09902
19	JKY	2013-09-26 12:03:32	2013-09-26 10:03:32	5	685795	1442012	25	0
20	JKY	2013-09-26 12:04:05	2013-09-26 10:04:05	5	685794	1442011	33	1.41421
21	JKY	2013-09-26 12:04:29	2013-09-26 10:04:29	5	685793	1442010	24	1.41421
22	JKY	2013-09-26 12:04:41	2013-09-26 10:04:41	5	685792	1442019	12	9.05539
23	JKY	2013-09-26 12:04:51	2013-09-26 10:04:51	5	685789	1442026	10	7.61577
24	JKY	2013-09-26 12:05:00	2013-09-26 10:05:00	5	685787	1442034	9	8.24621
25	JKY	2013-09-26 12:05:19	2013-09-26 10:05:19	5	685783	1442040	19	7.2111
26	JKY	2013-09-26 12:05:23	2013-09-26 10:05:23	5	685781	1442041	4	2.23607
27	JKY	2013-09-26 12:05:42	2013-09-26 10:05:42	5	685780	1442049	19	8.06226
28	JKY	2013-09-26 12:05:52	2013-09-26 10:05:52	5	685782	1442062	10	13.1529
29	JKY	2013-09-26 12:06:07	2013-09-26 10:06:07	5	685779	1442067	15	5.83095
30	JKY	2013-09-26 12:06:40	2013-09-26 10:06:40	5	685779	1442067	33	0
31	JKY	2013-09-26 12:06:58	2013-09-26 10:06:58	5	685783	1442069	18	4.47214
32	JKY	2013-09-26 12:07:16	2013-09-26 10:07:16	5	685803	1442075	18	20.8806
33	JKY	2013-09-26 12:07:22	2013-09-26 10:07:22	5	685805	1442078	6	3.60555
34	JKY	2013-09-26 12:07:28	2013-09-26 10:07:28	5	685809	1442084	6	7.2111
35	JKY	2013-09-26 12:07:38	2013-09-26 10:07:38	5	685820	1442091	10	13.0384
36	JKY	2013-09-26 12:07:42	2013-09-26 10:07:42	5	685822	1442095	4	4.47214
37	JKY	2013-09-26 12:08:00	2013-09-26 10:08:00	5	685821	1442099	18	4.12311
38	JKY	2013-09-26 12:08:18	2013-09-26 10:08:18	5	685819	1442104	18	5.38516
39	JKY	2013-09-26 12:08:37	2013-09-26 10:08:37	5	685822	1442111	19	7.61577
40	JKY	2013-09-26 12:08:58	2013-09-26 10:08:58	5	685822	1442112	21	1
41	JKY	2013-09-26 12:09:17	2013-09-26 10:09:17	5	685822	1442113	19	1
42	JKY	2013-09-26 12:09:44	2013-09-26 10:09:44	5	685822	1442113	27	0
43	JKY	2013-09-26 12:10:20	2013-09-26 10:10:20	5	685822	1442113	36	0
44	JKY	2013-09-26 12:10:54	2013-09-26 10:10:54	5	685822	1442113	34	0
45	JKY	2013-09-26 12:11:28	2013-09-26 10:11:28	5	685822	1442113	34	0
46	JKY	2013-09-26 12:11:58	2013-09-26 10:11:58	5	685822	1442113	30	0
47	JKY	2013-09-26 12:12:26	2013-09-26 10:12:26	5	685822	1442113	28	0
48	JKY	2013-09-26 12:12:55	2013-09-26 10:12:55	5	685822	1442113	29	0
49	JKY	2013-09-26 12:13:29	2013-09-26 10:13:29	5	685822	1442113	34	0
50	JKY	2013-09-26 12:14:02	2013-09-26 10:14:02	5	685822	1442113	33	0
51	JKY	2013-09-26 12:14:39	2013-09-26 10:14:39	5	685822	1442113	37	0
52	JKY	2013-09-26 12:15:10	2013-09-26 10:15:10	5	685822	1442113	31	0
53	JKY	2013-09-26 12:15:40	2013-09-26 10:15:40	5	685822	1442113	30	0
54	JKY	2013-09-26 12:16:10	2013-09-26 10:16:10	5	685822	1442113	30	0
55	JKY	2013-09-26 12:16:46	2013-09-26 10:16:46	5	685822	1442112	36	1
56	JKY	2013-09-26 12:17:20	2013-09-26 10:17:20	5	685822	1442112	34	0
57	JKY	2013-09-26 12:17:25	2013-09-26 10:17:25	5	685823	1442114	5	2.23607
58	JKY	2013-09-26 12:17:36	2013-09-26 10:17:36	5	685820	1442122	11	8.544
59	JKY	2013-09-26 12:17:55	2013-09-26 10:17:55	5	685813	1442135	19	14.7648
60	JKY	2013-09-26 12:18:13	2013-09-26 10:18:13	5	685814	1442144	18	9.05539
61	JKY	2013-09-26 12:18:37	2013-09-26 10:18:37	5	685815	1442148	24	4.12311
62	JKY	2013-09-26 12:18:54	2013-09-26 10:18:54	5	685812	1442164	17	16.2788
63	JKY	2013-09-26 12:19:10	2013-09-26 10:19:10	5	685809	1442178	16	14.3178
64	JKY	2013-09-26 12:19:31	2013-09-26 10:19:31	5	685808	1442185	21	7.07107
65	JKY	2013-09-26 12:19:42	2013-09-26 10:19:42	5	685810	1442195	11	10.198
66	JKY	2013-09-26 12:19:44	2013-09-26 10:19:44	5	685811	1442197	2	2.23607
67	JKY	2013-09-26 12:20:03	2013-09-26 10:20:03	5	685814	1442212	19	15.2971
68	JKY	2013-09-26 12:20:05	2013-09-26 10:20:05	5	685815	1442213	2	1.41421
69	JKY	2013-09-26 12:20:07	2013-09-26 10:20:07	5	685817	1442214	2	2.23607
70	JKY	2013-09-26 12:20:25	2013-09-26 10:20:25	5	685819	1442217	18	3.60555
71	JKY	2013-09-26 12:20:42	2013-09-26 10:20:42	5	685815	1442220	17	5
72	JKY	2013-09-26 12:21:01	2013-09-26 10:21:01	5	685806	1442226	19	10.8167
73	JKY	2013-09-26 12:21:21	2013-09-26 10:21:21	5	685800	1442229	20	6.7082
74	JKY	2013-09-26 12:21:40	2013-09-26 10:21:40	5	685793	1442234	19	8.60233
75	JKY	2013-09-26 12:22:17	2013-09-26 10:22:17	5	685792	1442235	37	1.41421
76	JKY	2013-09-26 12:22:35	2013-09-26 10:22:35	5	685781	1442244	18	14.2127
77	JKY	2013-09-26 12:22:54	2013-09-26 10:22:54	5	685768	1442255	19	17.0294
78	JKY	2013-09-26 12:23:09	2013-09-26 10:23:09	5	685756	1442267	15	16.9706
79	JKY	2013-09-26 12:23:28	2013-09-26 10:23:28	5	685741	1442278	19	18.6011
80	JKY	2013-09-26 12:23:46	2013-09-26 10:23:46	5	685726	1442291	18	19.8494
81	JKY	2013-09-26 12:24:02	2013-09-26 10:24:02	5	685718	1442305	16	16.1245
82	JKY	2013-09-26 12:24:18	2013-09-26 10:24:18	5	685727	1442318	16	15.8114
83	JKY	2013-09-26 12:24:29	2013-09-26 10:24:29	5	685740	1442324	11	14.3178
84	JKY	2013-09-26 12:24:40	2013-09-26 10:24:40	5	685749	1442332	11	12.0416
85	JKY	2013-09-26 12:24:59	2013-09-26 10:24:59	5	685764	1442341	19	17.4929
86	JKY	2013-09-26 12:25:17	2013-09-26 10:25:17	5	685776	1442343	18	12.1655
87	JKY	2013-09-26 12:25:34	2013-09-26 10:25:34	5	685790	1442339	17	14.5602
88	JKY	2013-09-26 12:25:51	2013-09-26 10:25:51	5	685804	1442343	17	14.5602
89	JKY	2013-09-26 12:25:54	2013-09-26 10:25:54	5	685806	1442345	3	2.82843
90	JKY	2013-09-26 12:26:12	2013-09-26 10:26:12	5	685803	1442347	18	3.60555
91	JKY	2013-09-26 12:26:19	2013-09-26 10:26:19	5	685797	1442349	7	6.32456
92	JKY	2013-09-26 12:26:28	2013-09-26 10:26:28	5	685792	1442356	9	8.60233
93	JKY	2013-09-26 12:26:45	2013-09-26 10:26:45	5	685799	1442374	17	19.3132
94	JKY	2013-09-26 12:27:02	2013-09-26 10:27:02	5	685803	1442379	17	6.40312
95	JKY	2013-09-26 12:27:17	2013-09-26 10:27:17	5	685796	1442385	15	9.21954
96	JKY	2013-09-26 12:27:34	2013-09-26 10:27:34	5	685791	1442393	17	9.43398
97	JKY	2013-09-26 12:27:54	2013-09-26 10:27:54	5	685793	1442405	20	12.1655
98	JKY	2013-09-26 12:28:11	2013-09-26 10:28:11	5	685793	1442408	17	3
99	JKY	2013-09-26 12:28:29	2013-09-26 10:28:29	5	685795	1442417	18	9.21954
100	JKY	2013-09-26 12:28:46	2013-09-26 10:28:46	5	685798	1442424	17	7.61577
101	JKY	2013-09-26 12:29:01	2013-09-26 10:29:01	5	685803	1442431	15	8.60233
102	JKY	2013-09-26 12:29:19	2013-09-26 10:29:19	5	685807	1442442	18	11.7047
103	JKY	2013-09-26 12:29:37	2013-09-26 10:29:37	5	685809	1442448	18	6.32456
104	JKY	2013-09-26 12:29:55	2013-09-26 10:29:55	5	685812	1442457	18	9.48683
105	JKY	2013-09-26 12:30:13	2013-09-26 10:30:13	5	685817	1442471	18	14.8661
106	JKY	2013-09-26 12:30:31	2013-09-26 10:30:31	5	685821	1442485	18	14.5602
107	JKY	2013-09-26 12:30:50	2013-09-26 10:30:50	5	685821	1442487	19	2
108	JKY	2013-09-26 12:31:15	2013-09-26 10:31:15	5	685821	1442494	25	7
109	JKY	2013-09-26 12:31:32	2013-09-26 10:31:32	5	685824	1442506	17	12.3693
110	JKY	2013-09-26 12:31:46	2013-09-26 10:31:46	5	685826	1442511	14	5.38516
111	JKY	2013-09-26 12:31:51	2013-09-26 10:31:51	5	685827	1442512	5	1.41421
112	JKY	2013-09-26 12:32:10	2013-09-26 10:32:10	5	685835	1442527	19	17
113	JKY	2013-09-26 12:32:26	2013-09-26 10:32:26	5	685842	1442531	16	8.06226
114	JKY	2013-09-26 12:32:44	2013-09-26 10:32:44	5	685850	1442540	18	12.0416
115	JKY	2013-09-26 12:33:03	2013-09-26 10:33:03	5	685859	1442543	19	9.48683
116	JKY	2013-09-26 12:33:29	2013-09-26 10:33:29	5	685860	1442544	26	1.41421
117	JKY	2013-09-26 12:33:48	2013-09-26 10:33:48	5	685870	1442554	19	14.1421
118	JKY	2013-09-26 12:34:05	2013-09-26 10:34:05	5	685871	1442555	17	1.41421
119	JKY	2013-09-26 12:34:29	2013-09-26 10:34:29	5	685871	1442555	24	0
120	JKY	2013-09-26 12:34:58	2013-09-26 10:34:58	5	685871	1442555	29	0
121	JKY	2013-09-26 12:35:31	2013-09-26 10:35:31	5	685871	1442555	33	0
122	JKY	2013-09-26 12:35:42	2013-09-26 10:35:42	5	685875	1442561	11	7.2111
123	JKY	2013-09-26 12:36:02	2013-09-26 10:36:02	5	685881	1442575	20	15.2315
124	JKY	2013-09-26 12:36:08	2013-09-26 10:36:08	5	685883	1442578	6	3.60555
125	JKY	2013-09-26 12:36:16	2013-09-26 10:36:16	5	685888	1442584	8	7.81025
126	JKY	2013-09-26 12:36:35	2013-09-26 10:36:35	5	685893	1442597	19	13.9284
127	JKY	2013-09-26 12:36:42	2013-09-26 10:36:42	5	685897	1442603	7	7.2111
128	JKY	2013-09-26 12:36:55	2013-09-26 10:36:55	5	685906	1442609	13	10.8167
129	JKY	2013-09-26 12:37:01	2013-09-26 10:37:01	5	685911	1442612	6	5.83095
130	JKY	2013-09-26 12:37:18	2013-09-26 10:37:18	5	685922	1442617	17	12.083
131	JKY	2013-09-26 12:37:46	2013-09-26 10:37:46	5	685922	1442617	28	0
132	JKY	2013-09-26 12:38:08	2013-09-26 10:38:08	5	685931	1442620	22	9.48683
133	JKY	2013-09-26 12:38:26	2013-09-26 10:38:26	5	685940	1442627	18	11.4018
134	JKY	2013-09-26 12:38:44	2013-09-26 10:38:44	5	685946	1442635	18	10
135	JKY	2013-09-26 12:38:59	2013-09-26 10:38:59	5	685953	1442640	15	8.60233
136	JKY	2013-09-26 12:39:23	2013-09-26 10:39:23	5	685953	1442640	24	0
137	JKY	2013-09-26 12:39:42	2013-09-26 10:39:42	5	685959	1442647	19	9.21954
138	JKY	2013-09-26 12:39:47	2013-09-26 10:39:47	5	685959	1442649	5	2
139	JKY	2013-09-26 12:40:06	2013-09-26 10:40:06	5	685964	1442661	19	13
140	JKY	2013-09-26 12:40:08	2013-09-26 10:40:08	5	685965	1442662	2	1.41421
141	JKY	2013-09-26 12:40:29	2013-09-26 10:40:29	5	685976	1442675	21	17.0294
142	JKY	2013-09-26 12:40:47	2013-09-26 10:40:47	5	685979	1442682	18	7.61577
143	JKY	2013-09-26 12:41:11	2013-09-26 10:41:11	5	685981	1442684	24	2.82843
144	JKY	2013-09-26 12:41:28	2013-09-26 10:41:28	5	685992	1442690	17	12.53
145	JKY	2013-09-26 12:41:39	2013-09-26 10:41:39	5	685997	1442690	11	5
146	JKY	2013-09-26 12:41:51	2013-09-26 10:41:51	5	686001	1442687	12	5
147	JKY	2013-09-26 12:41:54	2013-09-26 10:41:54	5	685999	1442691	3	4.47214
148	JKY	2013-09-26 12:42:13	2013-09-26 10:42:13	5	686004	1442703	19	13
149	JKY	2013-09-26 12:42:28	2013-09-26 10:42:28	5	686007	1442713	15	10.4403
150	JKY	2013-09-26 12:42:46	2013-09-26 10:42:46	5	686007	1442723	18	10
151	JKY	2013-09-26 12:43:09	2013-09-26 10:43:09	5	686007	1442724	23	1
152	JKY	2013-09-26 12:43:36	2013-09-26 10:43:36	5	686009	1442725	27	2.23607
153	JKY	2013-09-26 12:43:41	2013-09-26 10:43:41	5	686012	1442730	5	5.83095
154	JKY	2013-09-26 12:43:43	2013-09-26 10:43:43	5	686013	1442732	2	2.23607
155	JKY	2013-09-26 12:44:04	2013-09-26 10:44:04	5	686017	1442746	21	14.5602
156	JKY	2013-09-26 12:44:22	2013-09-26 10:44:22	5	686024	1442757	18	13.0384
157	JKY	2013-09-26 12:44:40	2013-09-26 10:44:40	5	686032	1442761	18	8.94427
158	JKY	2013-09-26 12:44:59	2013-09-26 10:44:59	5	686040	1442766	19	9.43398
159	JKY	2013-09-26 12:45:17	2013-09-26 10:45:17	5	686047	1442775	18	11.4018
160	JKY	2013-09-26 12:45:35	2013-09-26 10:45:35	5	686051	1442788	18	13.6015
161	JKY	2013-09-26 12:46:06	2013-09-26 10:46:06	5	686051	1442788	31	0
162	JKY	2013-09-26 12:46:39	2013-09-26 10:46:39	5	686051	1442788	33	0
163	JKY	2013-09-26 12:46:55	2013-09-26 10:46:55	5	686058	1442794	16	9.21954
164	JKY	2013-09-26 12:47:12	2013-09-26 10:47:12	5	686071	1442797	17	13.3417
165	JKY	2013-09-26 12:47:29	2013-09-26 10:47:29	5	686076	1442798	17	5.09902
166	JKY	2013-09-26 12:47:45	2013-09-26 10:47:45	5	686085	1442803	16	10.2956
167	JKY	2013-09-26 12:48:00	2013-09-26 10:48:00	5	686094	1442804	15	9.05539
168	JKY	2013-09-26 12:48:18	2013-09-26 10:48:18	5	686100	1442807	18	6.7082
169	JKY	2013-09-26 12:48:46	2013-09-26 10:48:46	5	686100	1442807	28	0
170	JKY	2013-09-26 12:49:07	2013-09-26 10:49:07	5	686104	1442808	21	4.12311
171	JKY	2013-09-26 12:49:15	2013-09-26 10:49:15	5	686110	1442810	8	6.32456
172	JKY	2013-09-26 12:49:32	2013-09-26 10:49:32	5	686124	1442820	17	17.2047
173	JKY	2013-09-26 12:49:51	2013-09-26 10:49:51	5	686132	1442825	19	9.43398
174	JKY	2013-09-26 12:50:21	2013-09-26 10:50:21	5	686133	1442825	30	1
175	JKY	2013-09-26 12:50:42	2013-09-26 10:50:42	5	686134	1442830	21	5.09902
176	JKY	2013-09-26 12:51:01	2013-09-26 10:51:01	5	686134	1442831	19	1
177	JKY	2013-09-26 12:51:29	2013-09-26 10:51:29	5	686135	1442832	28	1.41421
178	JKY	2013-09-26 12:51:50	2013-09-26 10:51:50	5	686142	1442836	21	8.06226
179	JKY	2013-09-26 12:52:09	2013-09-26 10:52:09	5	686150	1442843	19	10.6301
180	JKY	2013-09-26 12:52:26	2013-09-26 10:52:26	5	686154	1442852	17	9.84886
181	JKY	2013-09-26 12:52:42	2013-09-26 10:52:42	5	686162	1442862	16	12.8062
182	JKY	2013-09-26 12:53:02	2013-09-26 10:53:02	5	686165	1442862	20	3
183	JKY	2013-09-26 12:53:21	2013-09-26 10:53:21	5	686165	1442862	19	0
184	JKY	2013-09-26 12:53:46	2013-09-26 10:53:46	5	686162	1442869	25	7.61577
185	JKY	2013-09-26 12:53:50	2013-09-26 10:53:50	5	686160	1442872	4	3.60555
186	JKY	2013-09-26 12:54:07	2013-09-26 10:54:07	5	686152	1442882	17	12.8062
187	JKY	2013-09-26 12:54:27	2013-09-26 10:54:27	5	686145	1442895	20	14.7648
188	JKY	2013-09-26 12:54:48	2013-09-26 10:54:48	5	686138	1442914	21	20.2485
189	JKY	2013-09-26 12:54:58	2013-09-26 10:54:58	5	686140	1442920	10	6.32456
190	JKY	2013-09-26 12:55:21	2013-09-26 10:55:21	5	686154	1442928	23	16.1245
191	JKY	2013-09-26 12:55:26	2013-09-26 10:55:26	5	686156	1442931	5	3.60555
192	JKY	2013-09-26 12:55:30	2013-09-26 10:55:30	5	686158	1442935	4	4.47214
193	JKY	2013-09-26 12:55:42	2013-09-26 10:55:42	5	686164	1442945	12	11.6619
194	JKY	2013-09-26 12:55:52	2013-09-26 10:55:52	5	686164	1442947	10	2
195	JKY	2013-09-26 12:56:02	2013-09-26 10:56:02	5	686165	1442951	10	4.12311
196	JKY	2013-09-26 12:56:08	2013-09-26 10:56:08	5	686163	1442963	6	12.1655
197	JKY	2013-09-26 12:56:14	2013-09-26 10:56:14	5	686158	1442971	6	9.43398
198	JKY	2013-09-26 12:56:30	2013-09-26 10:56:30	5	686157	1442982	16	11.0454
199	JKY	2013-09-26 12:56:57	2013-09-26 10:56:57	5	686158	1442987	27	5.09902
200	JKY	2013-09-26 12:57:33	2013-09-26 10:57:33	5	686158	1442987	36	0
201	JKY	2013-09-26 12:57:38	2013-09-26 10:57:38	5	686160	1442986	5	2.23607
202	JKY	2013-09-26 12:57:59	2013-09-26 10:57:59	5	686176	1442979	21	17.4642
203	JKY	2013-09-26 12:58:00	2013-09-26 10:58:00	5	686177	1442979	1	1
204	JKY	2013-09-26 12:58:03	2013-09-26 10:58:03	5	686180	1442978	3	3.16228
205	JKY	2013-09-26 12:58:06	2013-09-26 10:58:06	5	686182	1442980	3	2.82843
206	JKY	2013-09-26 12:58:13	2013-09-26 10:58:13	5	686187	1442986	7	7.81025
207	JKY	2013-09-26 12:58:35	2013-09-26 10:58:35	5	686199	1442981	22	13
208	JKY	2013-09-26 12:58:40	2013-09-26 10:58:40	5	686202	1442977	5	5
209	JKY	2013-09-26 12:58:53	2013-09-26 10:58:53	5	686207	1442964	13	13.9284
210	JKY	2013-09-26 12:59:11	2013-09-26 10:59:11	5	686210	1442958	18	6.7082
211	JKY	2013-09-26 12:59:23	2013-09-26 10:59:23	5	686221	1442959	12	11.0454
212	JKY	2013-09-26 12:59:44	2013-09-26 10:59:44	5	686248	1442956	21	27.1662
213	JKY	2013-09-26 12:59:52	2013-09-26 10:59:52	5	686254	1442953	8	6.7082
214	JKY	2013-09-26 13:00:00	2013-09-26 11:00:00	5	686260	1442946	8	9.21954
215	JKY	2013-09-26 13:00:21	2013-09-26 11:00:21	5	686266	1442946	21	6
216	JKY	2013-09-26 13:00:39	2013-09-26 11:00:39	5	686269	1442953	18	7.61577
217	JKY	2013-09-26 13:01:06	2013-09-26 11:01:06	5	686269	1442953	27	0
218	JKY	2013-09-26 13:01:34	2013-09-26 11:01:34	5	686275	1442955	28	6.32456
219	JKY	2013-09-26 13:01:56	2013-09-26 11:01:56	5	686279	1442954	22	4.12311
220	JKY	2013-09-26 13:02:26	2013-09-26 11:02:26	5	686279	1442954	30	0
221	JKY	2013-09-26 13:02:47	2013-09-26 11:02:47	5	686279	1442954	21	0
222	JKY	2013-09-26 13:03:11	2013-09-26 11:03:11	5	686278	1442954	24	1
223	JKY	2013-09-26 13:03:29	2013-09-26 11:03:29	5	686278	1442954	18	0
224	JKY	2013-09-26 13:03:53	2013-09-26 11:03:53	5	686278	1442953	24	1
225	JKY	2013-09-26 13:04:11	2013-09-26 11:04:11	5	686279	1442951	18	2.23607
226	JKY	2013-09-26 13:04:33	2013-09-26 11:04:33	5	686279	1442951	22	0
227	JKY	2013-09-26 13:05:00	2013-09-26 11:05:00	5	686279	1442951	27	0
228	JKY	2013-09-26 13:05:14	2013-09-26 11:05:14	5	686276	1442956	14	5.83095
229	JKY	2013-09-26 13:05:32	2013-09-26 11:05:32	5	686278	1442954	18	2.82843
230	JKY	2013-09-26 13:05:37	2013-09-26 11:05:37	5	686280	1442952	5	2.82843
231	JKY	2013-09-26 13:05:47	2013-09-26 11:05:47	5	686288	1442955	10	8.544
232	JKY	2013-09-26 13:06:02	2013-09-26 11:06:02	5	686301	1442948	15	14.7648
233	JKY	2013-09-26 13:06:17	2013-09-26 11:06:17	5	686313	1442950	15	12.1655
234	JKY	2013-09-26 13:06:36	2013-09-26 11:06:36	5	686328	1442955	19	15.8114
235	JKY	2013-09-26 13:06:53	2013-09-26 11:06:53	5	686342	1442960	17	14.8661
236	JKY	2013-09-26 13:07:11	2013-09-26 11:07:11	5	686345	1442962	18	3.60555
237	JKY	2013-09-26 13:07:15	2013-09-26 11:07:15	5	686348	1442964	4	3.60555
238	JKY	2013-09-26 13:07:32	2013-09-26 11:07:32	5	686352	1442964	17	4
239	JKY	2013-09-26 13:07:58	2013-09-26 11:07:58	5	686352	1442964	26	0
240	JKY	2013-09-26 13:08:30	2013-09-26 11:08:30	5	686352	1442964	32	0
241	JKY	2013-09-26 13:09:09	2013-09-26 11:09:09	5	686352	1442964	39	0
242	JKY	2013-09-26 13:09:49	2013-09-26 11:09:49	5	686352	1442964	40	0
243	JKY	2013-09-26 13:10:24	2013-09-26 11:10:24	5	686352	1442964	35	0
244	JKY	2013-09-26 13:10:26	2013-09-26 11:10:26	5	686353	1442964	2	1
245	JKY	2013-09-26 13:10:44	2013-09-26 11:10:44	5	686369	1442969	18	16.7631
246	JKY	2013-09-26 13:11:05	2013-09-26 11:11:05	5	686372	1442967	21	3.60555
247	JKY	2013-09-26 13:11:34	2013-09-26 11:11:34	5	686372	1442967	29	0
248	JKY	2013-09-26 13:11:54	2013-09-26 11:11:54	5	686377	1442971	20	6.40312
249	JKY	2013-09-26 13:12:19	2013-09-26 11:12:19	5	686377	1442972	25	1
250	JKY	2013-09-26 13:12:39	2013-09-26 11:12:39	5	686377	1442972	20	0
251	JKY	2013-09-26 13:13:07	2013-09-26 11:13:07	5	686376	1442972	28	1
252	JKY	2013-09-26 13:13:42	2013-09-26 11:13:42	5	686376	1442972	35	0
253	JKY	2013-09-26 13:14:09	2013-09-26 11:14:09	5	686381	1442974	27	5.38516
254	JKY	2013-09-26 13:14:28	2013-09-26 11:14:28	5	686392	1442979	19	12.083
255	JKY	2013-09-26 13:14:47	2013-09-26 11:14:47	5	686392	1442984	19	5
256	JKY	2013-09-26 13:15:05	2013-09-26 11:15:05	5	686394	1442992	18	8.24621
257	JKY	2013-09-26 13:15:21	2013-09-26 11:15:21	5	686397	1443001	16	9.48683
258	JKY	2013-09-26 13:15:37	2013-09-26 11:15:37	5	686395	1443008	16	7.28011
259	JKY	2013-09-26 13:15:53	2013-09-26 11:15:53	5	686398	1443014	16	6.7082
260	JKY	2013-09-26 13:16:26	2013-09-26 11:16:26	5	686398	1443014	33	0
261	JKY	2013-09-26 13:16:53	2013-09-26 11:16:53	5	686401	1443017	27	4.24264
262	JKY	2013-09-26 13:16:55	2013-09-26 11:16:55	5	686403	1443018	2	2.23607
263	JKY	2013-09-26 13:17:13	2013-09-26 11:17:13	5	686417	1443020	18	14.1421
264	JKY	2013-09-26 13:17:14	2013-09-26 11:17:14	5	686417	1443021	1	1
265	JKY	2013-09-26 13:17:31	2013-09-26 11:17:31	5	686428	1443024	17	11.4018
266	JKY	2013-09-26 13:17:48	2013-09-26 11:17:48	5	686440	1443032	17	14.4222
267	JKY	2013-09-26 13:18:07	2013-09-26 11:18:07	5	686450	1443033	19	10.0499
268	JKY	2013-09-26 13:18:22	2013-09-26 11:18:22	5	686453	1443039	15	6.7082
269	JKY	2013-09-26 13:18:38	2013-09-26 11:18:38	5	686457	1443046	16	8.06226
270	JKY	2013-09-26 13:18:53	2013-09-26 11:18:53	5	686467	1443054	15	12.8062
271	JKY	2013-09-26 13:19:09	2013-09-26 11:19:09	5	686477	1443057	16	10.4403
272	JKY	2013-09-26 13:19:31	2013-09-26 11:19:31	5	686488	1443061	22	11.7047
273	JKY	2013-09-26 13:20:03	2013-09-26 11:20:03	5	686488	1443061	32	0
274	JKY	2013-09-26 13:20:16	2013-09-26 11:20:16	5	686496	1443067	13	10
275	JKY	2013-09-26 13:20:30	2013-09-26 11:20:30	5	686507	1443069	14	11.1803
276	JKY	2013-09-26 13:20:49	2013-09-26 11:20:49	5	686518	1443071	19	11.1803
277	JKY	2013-09-26 13:21:06	2013-09-26 11:21:06	5	686517	1443080	17	9.05539
278	JKY	2013-09-26 13:21:24	2013-09-26 11:21:24	5	686523	1443086	18	8.48528
279	JKY	2013-09-26 13:21:42	2013-09-26 11:21:42	5	686532	1443092	18	10.8167
280	JKY	2013-09-26 13:21:58	2013-09-26 11:21:58	5	686537	1443100	16	9.43398
281	JKY	2013-09-26 13:22:18	2013-09-26 11:22:18	5	686545	1443109	20	12.0416
282	JKY	2013-09-26 13:22:30	2013-09-26 11:22:30	5	686546	1443112	12	3.16228
283	JKY	2013-09-26 13:22:43	2013-09-26 11:22:43	5	686556	1443119	13	12.2066
284	JKY	2013-09-26 13:22:59	2013-09-26 11:22:59	5	686562	1443123	16	7.2111
285	JKY	2013-09-26 13:23:13	2013-09-26 11:23:13	5	686568	1443130	14	9.21954
286	JKY	2013-09-26 13:23:31	2013-09-26 11:23:31	5	686572	1443132	18	4.47214
287	JKY	2013-09-26 13:23:57	2013-09-26 11:23:57	5	686576	1443135	26	5
288	JKY	2013-09-26 13:24:16	2013-09-26 11:24:16	5	686586	1443144	19	13.4536
289	JKY	2013-09-26 13:24:23	2013-09-26 11:24:23	5	686590	1443147	7	5
290	JKY	2013-09-26 13:24:42	2013-09-26 11:24:42	5	686596	1443151	19	7.2111
291	JKY	2013-09-26 13:25:08	2013-09-26 11:25:08	5	686596	1443151	26	0
292	JKY	2013-09-26 13:25:23	2013-09-26 11:25:23	5	686604	1443158	15	10.6301
293	JKY	2013-09-26 13:25:41	2013-09-26 11:25:41	5	686609	1443163	18	7.07107
294	JKY	2013-09-26 13:26:14	2013-09-26 11:26:14	5	686609	1443163	33	0
295	JKY	2013-09-26 13:26:52	2013-09-26 11:26:52	5	686609	1443163	38	0
296	JKY	2013-09-26 13:27:00	2013-09-26 11:27:00	5	686610	1443163	8	1
297	JKY	2013-09-26 13:27:12	2013-09-26 11:27:12	5	686610	1443163	12	0
298	JKY	2013-09-26 13:27:13	2013-09-26 11:27:13	5	686610	1443163	1	0
299	JKY	2013-09-26 13:27:27	2013-09-26 11:27:27	5	686610	1443163	14	0
300	JKY	2013-09-26 13:27:28	2013-09-26 11:27:28	5	686610	1443163	1	0
301	JKY	2013-09-26 13:28:03	2013-09-26 11:28:03	5	686609	1443163	35	1
302	JKY	2013-09-26 13:28:26	2013-09-26 11:28:26	5	686620	1443163	23	11
303	JKY	2013-09-26 13:28:43	2013-09-26 11:28:43	5	686634	1443159	17	14.5602
304	JKY	2013-09-26 13:28:53	2013-09-26 11:28:53	5	686641	1443156	10	7.61577
305	JKY	2013-09-26 13:29:13	2013-09-26 11:29:13	5	686646	1443159	20	5.83095
306	JKY	2013-09-26 13:29:30	2013-09-26 11:29:30	5	686651	1443161	17	5.38516
307	JKY	2013-09-26 13:29:47	2013-09-26 11:29:47	5	686662	1443162	17	11.0454
308	JKY	2013-09-26 13:30:06	2013-09-26 11:30:06	5	686664	1443165	19	3.60555
309	JKY	2013-09-26 13:30:38	2013-09-26 11:30:38	5	686664	1443165	32	0
310	JKY	2013-09-26 13:30:53	2013-09-26 11:30:53	5	686670	1443171	15	8.48528
311	JKY	2013-09-26 13:30:57	2013-09-26 11:30:57	5	686674	1443172	4	4.12311
312	JKY	2013-09-26 13:31:16	2013-09-26 11:31:16	5	686686	1443180	19	14.4222
313	JKY	2013-09-26 13:31:32	2013-09-26 11:31:32	5	686693	1443179	16	7.07107
314	JKY	2013-09-26 13:31:55	2013-09-26 11:31:55	5	686699	1443186	23	9.21954
315	JKY	2013-09-26 13:32:02	2013-09-26 11:32:02	5	686703	1443185	7	4.12311
316	JKY	2013-09-26 13:32:18	2013-09-26 11:32:18	5	686715	1443183	16	12.1655
317	JKY	2013-09-26 13:32:32	2013-09-26 11:32:32	5	686719	1443183	14	4
318	JKY	2013-09-26 13:32:58	2013-09-26 11:32:58	5	686719	1443183	26	0
319	JKY	2013-09-26 13:33:32	2013-09-26 11:33:32	5	686719	1443183	34	0
320	JKY	2013-09-26 13:33:44	2013-09-26 11:33:44	5	686718	1443189	12	6.08276
321	JKY	2013-09-26 13:33:59	2013-09-26 11:33:59	5	686723	1443202	15	13.9284
322	JKY	2013-09-26 13:34:16	2013-09-26 11:34:16	5	686729	1443217	17	16.1555
323	JKY	2013-09-26 13:34:28	2013-09-26 11:34:28	5	686732	1443227	12	10.4403
324	JKY	2013-09-26 13:34:44	2013-09-26 11:34:44	5	686736	1443239	16	12.6491
325	JKY	2013-09-26 13:34:58	2013-09-26 11:34:58	5	686734	1443250	14	11.1803
326	JKY	2013-09-26 13:35:12	2013-09-26 11:35:12	5	686736	1443258	14	8.24621
327	JKY	2013-09-26 13:35:27	2013-09-26 11:35:27	5	686736	1443269	15	11
328	JKY	2013-09-26 13:35:49	2013-09-26 11:35:49	5	686738	1443272	22	3.60555
329	JKY	2013-09-26 13:36:09	2013-09-26 11:36:09	5	686740	1443278	20	6.32456
330	JKY	2013-09-26 13:36:24	2013-09-26 11:36:24	5	686744	1443289	15	11.7047
331	JKY	2013-09-26 13:36:40	2013-09-26 11:36:40	5	686753	1443299	16	13.4536
332	JKY	2013-09-26 13:36:56	2013-09-26 11:36:56	5	686757	1443308	16	9.84886
333	JKY	2013-09-26 13:37:11	2013-09-26 11:37:11	5	686756	1443312	15	4.12311
334	JKY	2013-09-26 13:37:29	2013-09-26 11:37:29	5	686758	1443323	18	11.1803
335	JKY	2013-09-26 13:37:41	2013-09-26 11:37:41	5	686769	1443326	12	11.4018
336	JKY	2013-09-26 13:37:58	2013-09-26 11:37:58	5	686778	1443334	17	12.0416
337	JKY	2013-09-26 13:38:14	2013-09-26 11:38:14	5	686784	1443339	16	7.81025
338	JKY	2013-09-26 13:38:40	2013-09-26 11:38:40	5	686784	1443339	26	0
339	JKY	2013-09-26 13:38:41	2013-09-26 11:38:41	5	686784	1443339	1	0
340	JKY	2013-09-26 13:39:01	2013-09-26 11:39:01	5	686784	1443339	20	0
341	JKY	2013-09-26 13:39:20	2013-09-26 11:39:20	5	686791	1443345	19	9.21954
342	JKY	2013-09-26 13:39:36	2013-09-26 11:39:36	5	686802	1443354	16	14.2127
343	JKY	2013-09-26 13:39:54	2013-09-26 11:39:54	5	686816	1443358	18	14.5602
344	JKY	2013-09-26 13:40:06	2013-09-26 11:40:06	5	686824	1443364	12	10
345	JKY	2013-09-26 13:40:22	2013-09-26 11:40:22	5	686836	1443369	16	13
346	JKY	2013-09-26 13:40:44	2013-09-26 11:40:44	5	686843	1443372	22	7.61577
347	JKY	2013-09-26 13:41:00	2013-09-26 11:41:00	5	686851	1443379	16	10.6301
348	JKY	2013-09-26 13:41:15	2013-09-26 11:41:15	5	686860	1443385	15	10.8167
349	JKY	2013-09-26 13:41:24	2013-09-26 11:41:24	5	686865	1443386	9	5.09902
350	JKY	2013-09-26 13:41:40	2013-09-26 11:41:40	5	686874	1443394	16	12.0416
351	JKY	2013-09-26 13:41:55	2013-09-26 11:41:55	5	686883	1443399	15	10.2956
352	JKY	2013-09-26 13:42:13	2013-09-26 11:42:13	5	686895	1443407	18	14.4222
353	JKY	2013-09-26 13:42:29	2013-09-26 11:42:29	5	686908	1443413	16	14.3178
354	JKY	2013-09-26 13:42:46	2013-09-26 11:42:46	5	686922	1443418	17	14.8661
355	JKY	2013-09-26 13:43:00	2013-09-26 11:43:00	5	686936	1443424	14	15.2315
356	JKY	2013-09-26 13:43:18	2013-09-26 11:43:18	5	686944	1443430	18	10
357	JKY	2013-09-26 13:43:34	2013-09-26 11:43:34	5	686945	1443434	16	4.12311
358	JKY	2013-09-26 13:43:49	2013-09-26 11:43:49	5	686946	1443437	15	3.16228
359	JKY	2013-09-26 13:44:03	2013-09-26 11:44:03	5	686952	1443449	14	13.4164
360	JKY	2013-09-26 13:44:10	2013-09-26 11:44:10	5	686951	1443458	7	9.05539
361	JKY	2013-09-26 13:44:26	2013-09-26 11:44:26	5	686952	1443476	16	18.0278
362	JKY	2013-09-26 13:44:32	2013-09-26 11:44:32	5	686952	1443482	6	6
363	JKY	2013-09-26 13:44:50	2013-09-26 11:44:50	5	686954	1443498	18	16.1245
364	JKY	2013-09-26 13:45:07	2013-09-26 11:45:07	5	686963	1443510	17	15
365	JKY	2013-09-26 13:45:12	2013-09-26 11:45:12	5	686965	1443513	5	3.60555
366	JKY	2013-09-26 13:45:32	2013-09-26 11:45:32	5	686972	1443515	20	7.28011
367	JKY	2013-09-26 13:45:49	2013-09-26 11:45:49	5	686980	1443525	17	12.8062
368	JKY	2013-09-26 13:46:06	2013-09-26 11:46:06	5	686988	1443529	17	8.94427
369	JKY	2013-09-26 13:46:30	2013-09-26 11:46:30	5	686995	1443531	24	7.28011
370	JKY	2013-09-26 13:46:47	2013-09-26 11:46:47	5	687002	1443540	17	11.4018
371	JKY	2013-09-26 13:47:07	2013-09-26 11:47:07	5	687002	1443540	20	0
372	JKY	2013-09-26 13:47:26	2013-09-26 11:47:26	5	687003	1443539	19	1.41421
373	JKY	2013-09-26 13:47:42	2013-09-26 11:47:42	5	687010	1443547	16	10.6301
374	JKY	2013-09-26 13:47:55	2013-09-26 11:47:55	5	687017	1443557	13	12.2066
375	JKY	2013-09-26 13:48:12	2013-09-26 11:48:12	5	687031	1443559	17	14.1421
376	JKY	2013-09-26 13:48:25	2013-09-26 11:48:25	5	687039	1443565	13	10
377	JKY	2013-09-26 13:48:42	2013-09-26 11:48:42	5	687044	1443580	17	15.8114
378	JKY	2013-09-26 13:48:59	2013-09-26 11:48:59	5	687054	1443589	17	13.4536
379	JKY	2013-09-26 13:49:08	2013-09-26 11:49:08	5	687062	1443596	9	10.6301
380	JKY	2013-09-26 13:49:13	2013-09-26 11:49:13	5	687066	1443600	5	5.65685
381	JKY	2013-09-26 13:49:30	2013-09-26 11:49:30	5	687075	1443608	17	12.0416
382	JKY	2013-09-26 13:49:48	2013-09-26 11:49:48	5	687085	1443618	18	14.1421
383	JKY	2013-09-26 13:50:04	2013-09-26 11:50:04	5	687097	1443619	16	12.0416
384	JKY	2013-09-26 13:50:19	2013-09-26 11:50:19	5	687107	1443621	15	10.198
385	JKY	2013-09-26 13:50:36	2013-09-26 11:50:36	5	687108	1443622	17	1.41421
386	JKY	2013-09-26 13:50:56	2013-09-26 11:50:56	5	687112	1443631	20	9.84886
387	JKY	2013-09-26 13:51:00	2013-09-26 11:51:00	5	687116	1443633	4	4.47214
388	JKY	2013-09-26 13:51:15	2013-09-26 11:51:15	5	687117	1443646	15	13.0384
389	JKY	2013-09-26 13:51:25	2013-09-26 11:51:25	5	687123	1443654	10	10
390	JKY	2013-09-26 13:51:40	2013-09-26 11:51:40	5	687128	1443667	15	13.9284
391	JKY	2013-09-26 13:51:56	2013-09-26 11:51:56	5	687133	1443675	16	9.43398
392	JKY	2013-09-26 13:52:11	2013-09-26 11:52:11	5	687147	1443681	15	15.2315
393	JKY	2013-09-26 13:52:25	2013-09-26 11:52:25	5	687154	1443690	14	11.4018
394	JKY	2013-09-26 13:52:39	2013-09-26 11:52:39	5	687160	1443702	14	13.4164
395	JKY	2013-09-26 13:52:54	2013-09-26 11:52:54	5	687173	1443711	15	15.8114
396	JKY	2013-09-26 13:53:10	2013-09-26 11:53:10	5	687184	1443720	16	14.2127
397	JKY	2013-09-26 13:53:13	2013-09-26 11:53:13	5	687184	1443724	3	4
398	JKY	2013-09-26 13:53:15	2013-09-26 11:53:15	5	687184	1443726	2	2
399	JKY	2013-09-26 13:53:17	2013-09-26 11:53:17	5	687185	1443728	2	2.23607
400	JKY	2013-09-26 13:53:33	2013-09-26 11:53:33	5	687185	1443743	16	15
401	JKY	2013-09-26 13:53:48	2013-09-26 11:53:48	5	687192	1443756	15	14.7648
402	JKY	2013-09-26 13:53:53	2013-09-26 11:53:53	5	687194	1443760	5	4.47214
403	JKY	2013-09-26 13:54:10	2013-09-26 11:54:10	5	687206	1443771	17	16.2788
404	JKY	2013-09-26 13:54:25	2013-09-26 11:54:25	5	687214	1443778	15	10.6301
405	JKY	2013-09-26 13:54:40	2013-09-26 11:54:40	5	687223	1443788	15	13.4536
406	JKY	2013-09-26 13:54:56	2013-09-26 11:54:56	5	687230	1443794	16	9.21954
407	JKY	2013-09-26 13:55:10	2013-09-26 11:55:10	5	687235	1443799	14	7.07107
408	JKY	2013-09-26 13:55:25	2013-09-26 11:55:25	5	687237	1443809	15	10.198
409	JKY	2013-09-26 13:55:39	2013-09-26 11:55:39	5	687238	1443819	14	10.0499
410	JKY	2013-09-26 13:55:54	2013-09-26 11:55:54	5	687235	1443831	15	12.3693
411	JKY	2013-09-26 13:56:10	2013-09-26 11:56:10	5	687231	1443845	16	14.5602
412	JKY	2013-09-26 13:56:25	2013-09-26 11:56:25	5	687238	1443853	15	10.6301
413	JKY	2013-09-26 13:56:42	2013-09-26 11:56:42	5	687243	1443857	17	6.40312
414	JKY	2013-09-26 13:57:12	2013-09-26 11:57:12	5	687243	1443857	30	0
415	JKY	2013-09-26 13:57:20	2013-09-26 11:57:20	5	687243	1443858	8	1
416	JKY	2013-09-26 13:57:36	2013-09-26 11:57:36	5	687246	1443869	16	11.4018
417	JKY	2013-09-26 13:57:49	2013-09-26 11:57:49	5	687245	1443879	13	10.0499
418	JKY	2013-09-26 13:58:02	2013-09-26 11:58:02	5	687245	1443891	13	12
419	JKY	2013-09-26 13:58:18	2013-09-26 11:58:18	5	687239	1443904	16	14.3178
420	JKY	2013-09-26 13:58:33	2013-09-26 11:58:33	5	687229	1443912	15	12.8062
421	JKY	2013-09-26 13:58:49	2013-09-26 11:58:49	5	687222	1443923	16	13.0384
422	JKY	2013-09-26 13:59:05	2013-09-26 11:59:05	5	687212	1443928	16	11.1803
423	JKY	2013-09-26 13:59:22	2013-09-26 11:59:22	5	687205	1443929	17	7.07107
424	JKY	2013-09-26 13:59:34	2013-09-26 11:59:34	5	687198	1443937	12	10.6301
425	JKY	2013-09-26 13:59:48	2013-09-26 11:59:48	5	687190	1443945	14	11.3137
1	JKY	2013-09-28 09:55:50	2013-09-28 07:55:50	6	685660	1441723
2	JKY	2013-09-28 09:56:24	2013-09-28 07:56:24	6	685660	1441724	34	1
3	JKY	2013-09-28 09:56:48	2013-09-28 07:56:48	6	685660	1441724	24	0
4	JKY	2013-09-28 09:57:20	2013-09-28 07:57:20	6	685660	1441724	32	0
5	JKY	2013-09-28 09:57:56	2013-09-28 07:57:56	6	685659	1441725	36	1.41421
6	JKY	2013-09-28 09:58:25	2013-09-28 07:58:25	6	685659	1441725	29	0
7	JKY	2013-09-28 09:58:49	2013-09-28 07:58:49	6	685659	1441725	24	0
8	JKY	2013-09-28 09:59:23	2013-09-28 07:59:23	6	685659	1441725	34	0
9	JKY	2013-09-28 09:59:51	2013-09-28 07:59:51	6	685659	1441725	28	0
10	JKY	2013-09-28 10:00:14	2013-09-28 08:00:14	6	685659	1441725	23	0
11	JKY	2013-09-28 10:00:36	2013-09-28 08:00:36	6	685659	1441725	22	0
12	JKY	2013-09-28 10:01:08	2013-09-28 08:01:08	6	685659	1441725	32	0
13	JKY	2013-09-28 10:01:37	2013-09-28 08:01:37	6	685660	1441726	29	1.41421
14	JKY	2013-09-28 10:02:02	2013-09-28 08:02:02	6	685660	1441726	25	0
15	JKY	2013-09-28 10:02:21	2013-09-28 08:02:21	6	685660	1441732	19	6
16	JKY	2013-09-28 10:02:35	2013-09-28 08:02:35	6	685669	1441737	14	10.2956
17	JKY	2013-09-28 10:02:52	2013-09-28 08:02:52	6	685675	1441739	17	6.32456
18	JKY	2013-09-28 10:03:19	2013-09-28 08:03:19	6	685675	1441739	27	0
19	JKY	2013-09-28 10:03:50	2013-09-28 08:03:50	6	685675	1441739	31	0
20	JKY	2013-09-28 10:04:12	2013-09-28 08:04:12	6	685675	1441739	22	0
21	JKY	2013-09-28 10:04:48	2013-09-28 08:04:48	6	685675	1441739	36	0
22	JKY	2013-09-28 10:05:07	2013-09-28 08:05:07	6	685675	1441739	19	0
23	JKY	2013-09-28 10:05:36	2013-09-28 08:05:36	6	685675	1441740	29	1
24	JKY	2013-09-28 10:06:06	2013-09-28 08:06:06	6	685675	1441740	30	0
25	JKY	2013-09-28 10:06:38	2013-09-28 08:06:38	6	685675	1441740	32	0
26	JKY	2013-09-28 10:07:01	2013-09-28 08:07:01	6	685680	1441745	23	7.07107
27	JKY	2013-09-28 10:07:28	2013-09-28 08:07:28	6	685681	1441745	27	1
28	JKY	2013-09-28 10:08:03	2013-09-28 08:08:03	6	685681	1441745	35	0
29	JKY	2013-09-28 10:08:30	2013-09-28 08:08:30	6	685681	1441745	27	0
30	JKY	2013-09-28 10:08:58	2013-09-28 08:08:58	6	685681	1441745	28	0
31	JKY	2013-09-28 10:09:29	2013-09-28 08:09:29	6	685681	1441745	31	0
32	JKY	2013-09-28 10:09:55	2013-09-28 08:09:55	6	685681	1441746	26	1
33	JKY	2013-09-28 10:10:17	2013-09-28 08:10:17	6	685681	1441746	22	0
34	JKY	2013-09-28 10:10:50	2013-09-28 08:10:50	6	685681	1441746	33	0
35	JKY	2013-09-28 10:11:15	2013-09-28 08:11:15	6	685681	1441746	25	0
36	JKY	2013-09-28 10:11:42	2013-09-28 08:11:42	6	685681	1441746	27	0
37	JKY	2013-09-28 10:12:07	2013-09-28 08:12:07	6	685681	1441746	25	0
38	JKY	2013-09-28 10:12:28	2013-09-28 08:12:28	6	685681	1441746	21	0
39	JKY	2013-09-28 10:12:56	2013-09-28 08:12:56	6	685681	1441746	28	0
40	JKY	2013-09-28 10:13:27	2013-09-28 08:13:27	6	685681	1441746	31	0
41	JKY	2013-09-28 10:13:57	2013-09-28 08:13:57	6	685681	1441746	30	0
42	JKY	2013-09-28 10:14:18	2013-09-28 08:14:18	6	685681	1441746	21	0
43	JKY	2013-09-28 10:14:49	2013-09-28 08:14:49	6	685681	1441747	31	1
44	JKY	2013-09-28 10:15:14	2013-09-28 08:15:14	6	685680	1441747	25	1
45	JKY	2013-09-28 10:15:38	2013-09-28 08:15:38	6	685680	1441747	24	0
46	JKY	2013-09-28 10:16:05	2013-09-28 08:16:05	6	685680	1441747	27	0
47	JKY	2013-09-28 10:16:29	2013-09-28 08:16:29	6	685680	1441746	24	1
48	JKY	2013-09-28 10:16:51	2013-09-28 08:16:51	6	685680	1441746	22	0
49	JKY	2013-09-28 10:17:22	2013-09-28 08:17:22	6	685680	1441746	31	0
50	JKY	2013-09-28 10:17:49	2013-09-28 08:17:49	6	685680	1441746	27	0
51	JKY	2013-09-28 10:18:17	2013-09-28 08:18:17	6	685680	1441746	28	0
52	JKY	2013-09-28 10:18:39	2013-09-28 08:18:39	6	685680	1441745	22	1
53	JKY	2013-09-28 10:19:02	2013-09-28 08:19:02	6	685681	1441744	23	1.41421
54	JKY	2013-09-28 10:19:29	2013-09-28 08:19:29	6	685682	1441744	27	1
55	JKY	2013-09-28 10:19:56	2013-09-28 08:19:56	6	685682	1441744	27	0
56	JKY	2013-09-28 10:20:19	2013-09-28 08:20:19	6	685682	1441744	23	0
57	JKY	2013-09-28 10:20:50	2013-09-28 08:20:50	6	685682	1441745	31	1
58	JKY	2013-09-28 10:21:18	2013-09-28 08:21:18	6	685681	1441746	28	1.41421
59	JKY	2013-09-28 10:21:45	2013-09-28 08:21:45	6	685681	1441746	27	0
60	JKY	2013-09-28 10:22:10	2013-09-28 08:22:10	6	685681	1441746	25	0
61	JKY	2013-09-28 10:22:39	2013-09-28 08:22:39	6	685682	1441747	29	1.41421
62	JKY	2013-09-28 10:23:03	2013-09-28 08:23:03	6	685682	1441747	24	0
63	JKY	2013-09-28 10:23:27	2013-09-28 08:23:27	6	685682	1441747	24	0
64	JKY	2013-09-28 10:23:49	2013-09-28 08:23:49	6	685682	1441747	22	0
65	JKY	2013-09-28 10:24:11	2013-09-28 08:24:11	6	685682	1441747	22	0
66	JKY	2013-09-28 10:24:43	2013-09-28 08:24:43	6	685682	1441747	32	0
67	JKY	2013-09-28 10:25:10	2013-09-28 08:25:10	6	685682	1441748	27	1
68	JKY	2013-09-28 10:25:42	2013-09-28 08:25:42	6	685682	1441748	32	0
69	JKY	2013-09-28 10:26:18	2013-09-28 08:26:18	6	685681	1441748	36	1
70	JKY	2013-09-28 10:26:40	2013-09-28 08:26:40	6	685681	1441748	22	0
71	JKY	2013-09-28 10:27:12	2013-09-28 08:27:12	6	685681	1441748	32	0
72	JKY	2013-09-28 10:27:41	2013-09-28 08:27:41	6	685681	1441748	29	0
73	JKY	2013-09-28 10:28:08	2013-09-28 08:28:08	6	685681	1441748	27	0
74	JKY	2013-09-28 10:28:37	2013-09-28 08:28:37	6	685681	1441748	29	0
75	JKY	2013-09-28 10:29:11	2013-09-28 08:29:11	6	685681	1441749	34	1
76	JKY	2013-09-28 10:29:36	2013-09-28 08:29:36	6	685681	1441749	25	0
[truncated: 9,705 more rows]
